# Supplementary material for: JMJD5 is a human arginyl C-3 hydroxylase
Source: Nat Commun. 2018 Mar 21;9:1180. doi: 10.1038/s41467-018-03410-w (PMC5862942; doi:10.1038/s41467-018-03410-w)
Supplement: Supplementary file 3 — Supplementary Data 1(XLSX 802 kb) [file 41467_2018_3410_MOESM3_ESM.xlsx]

## Sheet: 40S Subunit Library
RPS2		RPS3		RPS3A		RPS4-X		RPS5		RPS6		RPS7		RPS8		RPS9		RPS10		RPS11		RPS12		RPS13		RPS14		RPS15		RPS15A		RPS17		RPS18		RPS19		RPS20		RPS21		RPS23		RPS24		RPS25		RPS26
NP_002943.2		NP_000996.2		NP_000997.1		NP_000998.1		NP_001000.2		NP_001001.2		NP_001002.1		NP_001003.1		NP_001004.2		NP_001005.1		NP_001006.1		NP_001007.2		NP_001008.1		NP_005608.1		NP_001009.1		NP_001010.2		NP_001012.1		NP_072045.1		NP_001013.1		NP_001014.1		NP_001015.1		NP_001016.1		NP_001017.1		NP_001019.1		NP_001020.2
	ADDAGAAGGPGGPGGPGAG		AVQISKKRKFVADGIFKAE		AVGKNKRLTKGGKKGAKKK		VHRITPEEAKYKLCKVRKIF		TEWETAAPAVAETPDIKLF		KLNISFPATGCQKLIEVDD		FSSSAKIVKPNGEKPDEFE		GISRDNWHKRRKTGGKRKP		PVARSWVCRKTYVTPRRPF		LMPKKNRIAIYELLFKEGV		ADIQTERAYQKQPTIFQNK		AEEGIAAGGVADVNTALQE		GRAHAPGKGLSQSALPYRR		APRKGKEKKEEQVISLGPQ		AEVEQKKKRTFRKFTYRGV		VRANVLADALKSINNAEKR		GRVRTKTVKKAARVIIEKY		SLVIPEKFQHILRVLNTNI		PGVTVKDVNQQEFVRALAA		AFKDTGKTPVEPEVAIHRI		QNDAGEFVDLYVPRKCSAS		GKCRGLRTARKLRSHRRDQK		NDTVTIRTRKFATNRLLQR		PPKDDKKKKDAGKSAKKDK		TKKRRNNGRAKKGRGHVQP
	PGGPGGPGLGNRGGFRGGFG		FVADGIFKAELNEFLTRELA		KGGKKGAKKKVVDPFSKKDW		VGTKGIPHLVTHDARTIRYP		VAETPDIKLFGKWSTDDVQI		GCQKLIEVDDERKLRTFYEK		PNGEKPDEFESGISQALLEL		RRKTGGKRKPYHKKRKYELG		KTYVTPRRPFEKSRLDQELK		IYELLFKEGVMVAKKDVHMP		QKQPTIFQNKKRVLLGETGK		VLDVNTALQEVLKTALIHDG		LSQSALPYRRSVPTWLKLTS		ETICRVTGGAKVKADRDESS		TFRKFTYRGVDLDQLLDASY		LKSINNAEKRGKRQVLIRPC		KAARVIIEKYYTRLGNDFHT		HILRVLNTNIDGRRKIAFAI		QQEFVRALAAFLKKSGKLKV		VEPEVAIHRIRITLTSRNVK		LYVPRKCSASNRIIGAKDHA		RKLRSHRRDQKWHDKQYKKA		KFLTNRLLQRKQAVIDVLHP		DAGKSAKKDKDPVNKSGGKA		AKKGRGHVQPIRCTNCARCV
	NRGGFRGGFGSGIRGRGRGR		LATRTQNVLGEKGRRIRELT		VVDPFSKKDWYDVKAPAAFN		DPLIKVNDTIQIDLETGKIT		GKWSTDDVQINDISLQDYIA		ERKLRTFYEKRLATEVAADA		SGISQALLELEMNSDLKAQL		YHKKRKYELGRPAANTKIGP		EKSRLDQELKLIGEYGLRNK		VAKKDVHMPKHPELADKNV		KRVLLGETGKEKLPRYYKNI		VLKTALIHDGLARGIREAAK		SVPTWLKLTSDDVKEQIYKL		VAQRCKELGITALHIKLRAT		DLDQLLDASYEQLLQLYSAR		GKRQVLIRPCSKVIVRFLTV		YTRLGNDFHTNKRVCEEIAI		DGRRKIAFAITAIKGVGRRY		FLKKSGKLKVPEWVDTVKLA		RITLTSRNVKSLEKVCADLI		NRIIGAKDHASIQMNVAEVD		KWHDKQYKKAHLGTALKANP		KQLVIDVLHPGKATVPKTEI		DPVNKSGGKAKKKKWSKGKV		IRCTNCARCVPKDKAIKKFV
	SGIRGRGRGRGRGRGRGRGA		EKGRRIRELTAVVQKRFGFP		YDVKAPALFNIRNIGKTLVT		DFIKFDTGNLCAVTGGANLG		NDISLQDYIAVKEKYAKYLP		RMATEVAADALGEEWKGYVV		EMNSDLKAQLRELNITAAKE		RPAANTKIGPRRIHTVRVRG		LIGEYGLRNKREVWRVKFTL		KHPELADKNVPNLHVMKAMQ		EKLPRYYKNIGLGFKTPKEA		LARGIREAAKALDKRQAHLC		DDVKEQIYKLAKKGLTPSQI		TALHIKLRATGGNRTKTPGP		EQLLQLYSARQRRRLNRGLR		SKVIVRFLTVLLKHGYIGEF		NKRVCEEIAIIPSKKLRNKI		TAIKGVGRRYAHVVLRKADI		PEWVDTVKLAKHKELAPYDE		SLEKVCADLIRGAKEKNLKV		SIQMNVAEVDKVTGRFNGQF		HLGTALKANPFGGASHAKGI		GKATVPKTEIREKLAKAYKT		KKKKWSKGKVRDKLNNLVLF		PKDKAIKKFVIRNIVEAAAV
	GRGRGRGRGARGGKAEDKEW		AVVQKRFGFPEGSVELYAEK		IRNIGKTLVTRTQGTKIASD		RIGVITNRERHPGSFDVVHV		VKEKYAKYLPHSAGRYAAKR		LGEEWKGYVVRISGGNDKQG		RELNITAAKEIEVGGGRKAI		RRIHTVRVRGGNKKYRALRL		REVWRVKFTLAKIRKAAREL		PNLHVMKAMQSLKSRGYVKE		GLGFKTPKEAIEGTYIDKKC		ALDKRQAHLCVLASNCDEP		AKKGLTPSQIGVILRDSHGV		VTPIPSDSTRRKGGRRGRRL		QRRRLNRGLRRKQHSLLKRL		LLKHGYIGEFEIIDDHRAGK		IPSKKLRNKIAGYVTHLLKR		AHVVLRKADIDLTKRAGELT		KHKELAPYDENWFYTRAAST		RGAKEKNLKVKGPVRAPTKT		KVTGRFNGQFKTYAICGAIR		FGGASHAKGIVLEKVGVEAK		REKLAKAYKTTPDVIFVFGF		RDKLNNLVLFDKATYDKLCK		IRNIVEAAAVRDISEASVFD
	RGGKAEDKEWLPVTKLGRLV		EGSVELYAEKVATRGLCAIA		RTQGTKIASDGLKGRVFEVS		KDANGNSFATRLSNIFVIGK		HSAGRYAAKRFRKAQCPIVE		RISGGNDKQGFPMKQGVLTH		IEVGGGRKAIIIFVPVPQLK		GNKKYRALRLDVGNFSWGSE		AKIRKAARELLTLDEKDPRR		SLKSRGYVKEQFAWRHFYWY		IEGTYIDKKCPFTGNVSIRG		VLASNCDEPAYVKLVEALCA		GVILRDSHGVAQVRFVTGNK				RKQHSLLKRLRKAKKEAPP		EIIDDHRAGKIVVNLTGRLN		AGYVTHLLKRIQRGPVRGIS		DLTKRAGELTEDEVERVITI		NWFYTRAASTARHLYLRGGA		KGPVRAPTKTLRITTRKTPC		KTYAICGAIRRMGESDDSIL		VLEKVGVEAKQPNSAIRKCV		TPDVIFVFGFRTHFGGGKTT		DKATYDKLCKEVPNYKLITP		RDISEASVFDAYVLPKLYVK
	PVTKLGRLVKDAKIKSLEE		VATRGLCAIAQAESLRYKLL		GLKGRVFEVSLADLQNDEVA		GNKPWISLPRGKGIRLTIAE		FRKAQCPIVERLTNSMMMHG		FPAKQGVLTHGRVRLLLSKG		IIFVPVPQLKSFQKIQVRLV		DVGNFSWGSECCTRKTRIID		LTLDEKDPRRLFEGNALLRR		QFAWRHFYWYLTNEGIQYLR		PFTGNVSIRGRILSGVVTK		YVKLVEALCAEHQINLIKVD		AQVRFVTGNKILRILKSKGL				RKAKKEAPPAEKPEVVKTHL		IVVNLTGRLNKCGVISPRFD		IQRGPVRGISIKLQEEERER		EDEVERVITILQNPRQYKIP		ARHLYLRGGAGVGSATKIYG		LRITTRKTPCGEGSKTWDRF		RMGESDDSILRLAKADGIVS		QPNSAIRKCVRVQLIKNGKK		RTHFGGGKTTGFGAIYDSLD		EVPNYKLITPAVVSERLKIR		AYVLPKLYVKLHYCVSCAIH
	KDLKIKSLEEIYLFSLPIKE		QAESLRYKLLGGLAVRRACY		LADLQNDEVAFRKFKLITED		TIAEERDKRLAAKQSSG		RLTNSMMMHGRNNGKKLMTV		GRVRLLLSKGHSCYRPRRTG		SFQKIQVRLVRELEKKFSGK		CCTRKTRIIDVVYNASNNEL		LFEGNALLRRLVRIGVLDEG		LTNEGIQYLRDYLHLPPEIV		RILSGVVTKLKLQRTIVIRR		EHQINLIKVDDNKKLGEWVG		ILRILKSKGLAPDLPEDLYH				EKPEVVKTHLRDLIILPEAV		KCGVISPRFDVQLKDLEKWQ		IKLQEEERERRDNYVPEVSA		QNPRQYKIPDWFLNRQKDV		GVGSLTKIYGGRQRNGVLPS		GEGSKTWDRFQARIHKRLID		RLAKADGIVSKNF		RVQLIKNGKKITAFVPNDGC		GFGAIYDSLDYAKKNEPKHR		AVVSERLKIRGSLARAALQE		LHYCVSCAIHSKVVRNRSRE
	IYLFSLPIKESEIIDFFLGA		GGLAVRRACYGVLRFIAESG		FRKFKLITEDVQGKNCLTNF				RNNGKKLMTVRIVKHAFEII		HSCYRPRRTGERKRKSVRGC		RELEKKFSGKHVVFIAQRRI		VVYNASNNELVRTKTLVKNC		LVRIGVLDEGKMKLDYILGL		DYLHLPPEIVPATLRRSRPE		KLQRTIVIRRDYLHYIRKYN		DNKKLGEWVGLCKIDREGKP		APDLPEDLYHLIKKAVAVRK				RDLIILPELVGSAVGVYNGK		VQLKDLEKWQNNLLPSRQFG		RDNYVPEVSALDQEIIEVDP		DWFLNRQKDVKDGKYSQVLA		GRQRNGVAPSHFSRGSKSVA		QARIHKRLIDLHSPSEIVKQ				ITAFVPNDGCLNFIEENDEV		YAKKNEPKHRLARHGLYEKK		GSLARAALQELLSKGLIKLV		SKVVRNRSREARKDRTPPPR
	SEIIDFFLGASLKDEVLKI		GVLRFIAESGAKGCEVVVSG		VQGKNCLTNFHGLDLTRDK				RIVKHAFEIIHLLTGENPLQ		ERKRKSVRGCIVDANLSVLN		HVVFIAQRRILPKPTRKSRT		VRTKTLVKNCIVLIDSTPYR		KMKLDYILGLKIEDFLERRL		PATLRRSRPETGRPRPKGLE		DYLHYIRKYNRFEKRHKNAS		LCKIDREGKPRKVVGCSCVV		LIKKAVAVRKHLERNRKDKD				GSAVGVYNGKTFNQVEIKPE		NNLLPSRQFGFIVLTTSAGI		LDQEIIEVDPDTKELLKLLD		KDGKYSQVLANGLDNKLRED		HFSRGSKSVARRVLQALEGL		LHSPSEIVKQITSISIEPGV				LNFIEENDEVLVAGFGRKGH		LARHGLYEKKKTSRKQRKER		LLSKGLIKLVSKHRAQVIYT		ARKDRTPPPRFRPAGAAPRP
	SLKDEVLKILPVQKQTRAGQ		AKGCEVVVSGKLRGQRAKS		HGLDLTRDKLCSLVKKWQT				HLLTGENPLQVLVNAIINSG		IVDANLSVLNLVIVKKGEKD		LPKPTRKSRTKNKQKRPRSR		IVLIDSTPYRQWYESHYALP		KIEDFLERRLQTQVFKLGLA		TGRPRPKGLEGERPARLTRG		RFEKRHKNLSVHLSPCFRDV		RKVVGCSCVVVKDYGKESQA		HLERNRKDKDAKFRLILIES				TFNQVEIKPEAIGHYLGEFS		FIVLTTSAGIADHEEARRKH		DTKELLKLLDFGSLSNLQVT		NGLDNKLREDLERLKKIRAH		RRVLQALEGLKAVEKDQDGG		ITSISIEPGVEVEVTIADA				LVAGFGRKGHAVGDIPGVRF		KTSRKQRKERKNRAKKVRGT		SKHRAQVIYTRNTKGGDAPA		PFRPAGAAPRPPPKP
	PVQKQTRAGQRTRFKAFVAI		KLRGQRAKSAKFVDGLAIHS		SLVKKWQTLIEAHVDVKTT				VLVNAIINSGPREDSTRIGR		LVIVKKGEKDIPGLTDTTVP		KNKQKRPRSRTLTAVHDAIL		QWYESHYALPLGRKKGAKLT		QTQVFKLGLAKSIHHARVLI		GERPARLTRGEADRDTYRRS		VHLSPCFRDVQIGDIVTVGE		VKDYGKESQAKDVIEEYFKC		AKFRLILIESRIHRLARYYK				IGHYLGEFSITYKPVKHGR		DHEEARRKHTGGKILGFFF		FGSLSNLQVTQPTVGLNFKT		LERLKKIRAHRGLRHFWGLR		KLVEKDQDGGRKLTPQGQRD						AVGDIPGVRFKVVKVANVSL		KNRAKKVRGTAKANVGAGKK		YTRNTKGGDAPAAGEDA
	RTRFKAFVAIGDYNGHVGLG		KFVDGLLIHSGDPVNYYVDT		IEAHVDVKTTDGYLLRLFCV				PREDSTRIGRAGTVRRQAVD		IPGLTDTTVPRRLGPKRASR		TLTAVHDAILEDLVFPSEIV		LGRKKGAKLTPEEEEILNKK		KSIHHARVLIRQRHIRVRKQ		EADRDTYRRSAVPPGADKKA		QIGDIVTVGECRPLSKTVRF				RIHRLARYYKTKRVLPPNWK				ITYKPVKHGRPGIGATHSSR				QPTVGLNFKTPRGPV		RGLRHFWGLRVRGQHTKTTG		RKLTPQGQRDLDRIAGQVAA						KVVKVANVSLLALYKGKKER		RGTAKANVGAGKKPKE
	GDYNGHVGLGVKCSKEVATA		AVRHVLLRQGVLGIKVKILL		DGYLLRLFCVGFTKKRNNQI				AGTVRRQAVDVSPLRRVNQA		RRLGPKRASRIRKLFNLSKE		EDLVFPSEIVGKRIRVKLDG		PEEEEILNKKRSKKIQKKYD		RQRHIRVRKQVVNIPSFIVR		AVPPGADKKAEAGAGSATEF		CRPLSKTVRFNVLKVTKAAG				TKRVLPPNWKYESSTASALV				PGIGATHSSRFIPLK						VRGQHTKTTGRRGRTVGVSK		LDRIAGQVAAANKKH						LALYKGKKERPRS
	VKCSKEVATAIRGAIILAKL		VLGIKVKILLPWDPTGKIGP		GFTKKRNNQIRKTSYAQHQQ				VSPLRRVNQAIWLLCTGARE		IRKLFNLSKEDDVRQYVVRK		GKRIRVKLDGSRLIKVHLDK		RSKKIQKKYDERKKNAKISS		VVNIPSFIVRLDSQKHIDFS		EAGAGSATEFQFRGGFGRGR		NVLKVTKAAGTKKQFQKF														TTGRRGRTVGVSKKK
	IRGAIILAKLSIVPVRRGYW		PWDPTGKIGPKKPLPDHVSI		RKTSYAQHQQVRQIRKKLLE				IWLLCTGAREAAFRNIKTIA		DDVRQYVVRKPLNKEGKKPR		SRLIKVHLDKAQQNNVEHKV		ERKKNAKISSLLEEQFQQGK		LDSQKHIDFSLRSPYGGGRP		QFRGGFGRGRGQPPQ
	SIVPVRRGYWGNKIGKPHTV		KKPLPDHVSIVEPKDEILPT		VRQIRKKLLEIATREVQTND				AAFRNIKTIAECLADELINA		PLNKEGKKPRTKAPKIQRLV		AQQNNVEHKVETFSGVYKKL		LLEEQFQQGKLLACIASRPG		LRSPYGGGRPGRVKRKNAKK
	GNKIGKPHTVPCKVTGRCGS		VEPKDEILPTTPISEQKGGK		ILTREVQTNDLKEVVNKLIP				ECLADELINAAKGSSNSYAI		TKAPKIQRLVTPRVLQHKRR		ETFSGVYKKLTGKDVNFEFP		LLACIASRPGQCGRADGYVL		GRVKRKNAKKGQGGAGAGDD
	PCKVTGRCGSVLVRLIPAPR		TPISEQKGGKPEPPALPQPV		LKEVVNKLIPDSIGKDIEKA				AKGSSNSYAIKKKDELERVA		TPRVLQHKRRRIALKKQRTK		TGKDVNFEFPEFQL		QCGRADGYVLEGKELEFYLR		GQGGAGAGDDEEED
	VLVRLIPAPRGTGIVSAPVP				DSIGKDIEKACQSIYPLHDV				KKKDELERVAKSNR		RIALKKQRTKKNKEEAAEYA				EGKELEFYLRKIKARKGK
	GTGIVSAPVPKKLLLLAGID				QSIYPLHDVFVRKVKLLKK						KNKEEAAEYAKLLAKRAKEA
	KKLLLLAGIDDCYTSARGCT				FVRKVKLLKKPKFELGKLLE						KLLAKRMKEAKEKRQEQIAK
	DCYTSARGCTATLGNFAKAT				PKFELGKLLELHGEGSSSGK						KEKRQEQIAKRRRLSSLRAS
	ATLGNFAKATFDAISKTYSY				LHGEGSSSGKATGDETGAKV						RRRLSSLRASTSKSESSQK
	FDAISKTYSYLTPDLWKETV				ATGDETGAKVERADGYEPPV
	LTPDLWKETVFTKSPYQEFT				AKVERADGYEPPVQESV
	FTKSPYQEFTDHLVKTHTRV
	DHLVKTHTRVSVQRTQAPAV
	SVQRTQAPAVATT
[truncated: 4 more columns]

## Sheet: 60S Subunit Library
RPL3		RPL4		RPL5		RPL6		RPL7		RPL7A		RPL8		RPL9		RPL10		RPL10A		RPL11		RPL13		RPL13A		RPL14		RPL15		RPL17		RPL18		RPL18A		RPL19		RPL21		RPL22		RPL24		RPL26		RPL27		RPL28
NP_000958.1		NP_000959.2		NP_000960.2		NP_000961.2		NP_000962.2		NP_000963.1		NP_150644.1		NP_000652.2		NP_006004.3		NP_009035.3		NP_000966.2		NP_000968.2		NP_036555.1		NP_003964.3		NP_002939.2		NP_000976.1		NP_000970.1		NP_000971.1		NP_000972.1		NP_000973.2		NP_000974.1		NP_000977.1		NP_000978.1		NP_000979.1		NP_000982.2
	SHRKFSAPRHGSLGFLPRK		ACARPLISVYSEKGESSGK		GFVKVVKNKAYFKRYQVKF		AGEKVEKPDTKEKKPEAKK		EGVEEKKKEVPAVPETLKK		PKGKKAKGKKVAPAPAVVK		GRVIRGQRKGAGSVFRAHV		KTILSNQTVDIPENVDITL		GRRPARCYRYCKNKPYPKS		SSKVSRDTLYEAVREVLHG		AQDQGEKENPARELRIRKL		APSRNGLVLKPHFHKDWQR		AEVQVLVLDGRGHLLGRLA		VFRRFVEVGRVAYVSFGPH		GAYKYIQELWRKKQSDVAR		VRYSLDPENPTKSCKSRGS		GVDIRHNKDRKVRRKEPKS		KASGTLREYKVVGRCLPTP		SLLRLQKRLASSVLRCGKK		TNTKGKRRGTRYAFSRPFR		APVKKLVVKGGKKKKQVLK		KVELCSFSGYKIYPGHGRR		KFNPFVTSDRSKNRKRHFN		GKFAKPGKVVLVLAGRYSG		SAHLQWLVVRNCSSFLIKR
	HGSLGFLPRKRSSRHRGKVK		YSEKGESSGKNVTLPAVFKA		AYFKRYQVKFRRRREGKTDY		TKEKKPEAKKVDAGGKVKKG		VPAVPETLKKKRRNFAELKI		KVAPAPAVVKKQEAKKVVNP		GAGSVFRAHVKHRKGAARLR		DIPENVDITLKGRTVIVKGP		RFCRGVPDAKIRIFDLGRKK		YEAVREVLHGNQRKRRKFLE		PARELRIRKLCLNICVGESG		KPHFHKDWQRRVATWFNQPA		GRGHLLGRLAAIVAKQVLLG		RVAYVSFGPHAGKLVAIVDV		WRKKQSDVARFLLRVRCWQY		PTKSCKSRGSNLRVHFKNTR		DRKVRRKEPKSQDIYLRLLV		KVVGRCLPTPKCHTPPLYR		ASSVLRCGKKKVWLDPNETN		TRYAFSRPFRKHGVVPLATY		FTLDCTHPVEDGILDAANFE		YKIYPGHGRRYARTDGKVFQ		RSKNRKRHFNAPSHIRRKI		VLVLAGRYSGRKAVIVKNID		RNCSSFLIKRNKQTYSTEPN
	RSSRHRGKVKSFPKDDPSKP		NVTLPAVFKAPIRPDIVNFV		RRRREGKTDYYARKRLVIQD		VDAGGKVKKGNLKAKKPKKG		KRRNFAELKIKRLRKKFAQK		KQEAKKVVNPLFEKRPKNFG		KHRKGAARLRAVDFAERHGY		KGRTVIVKGPRGTLRRDFNH		AKVDEFPLCGHAVSDEYEQL		NQRKRRKFLETVELQISLKN		CLNICVGESGDRLTRAAKVL		RVATWFNQPARKIRRRKARQ		AIVAKQVLLGRKVVVVRCEG		AGKLVAIVDVIDQNRALVDG		FLLRVRCWQYRQLSALHRAP		NLRVHFKNTRETAQAIKGAH		QDIYLRLLVKLYRFLARRTN		KCHTPPLYRARIFAPNHVVA		KVWLDPNETNEIANANSRQQ		KHGVVPLATYARIYKKGDIV		QFLQERIKVNGKAGNLGGGV		YARTDGKVFQFLNAKCESAF		APSHIRRKIASSPLSKELRQ		RKAVIVKNIDDGTSDRPYSH		NKQTYSTEPNNLKARNSFRY
	SFPKDDPSKPVHLTAFLGYK		PIRPDIVNFVHTNLRKNNRQ		YARKRLVIQDKNKYNTPKYR		NLKAKKPKKGKPHCSRNPVL		KRLRKKFAQKLLRKARRKLI		LFEKRPKNFGIGQDIQPKRD		AVDFAERHGYIKGIVKDIIH		RGTLRRDFNHINVELSLLGK		SSEALEAARICANKYLVKSC		TVELQISLKNYDPQKDKRFS		DRLTRAAKVLEQLTGQTPVF		RKIRRRKARQAKARRIAPRP		RKVVVVRCEGINISGNFYRN		IDQNRALVDGPCTQVRRQA		RQLSALHRAPRPTRPDKARR		ETAQAIKGAHIRKATKYLKD		LYRFLARRTNSTFNQVVLKR		RIFAPNHVVAKSRFWYFVSQ		EIANANSRQQIRKLIKDGLI		RIYKKGDIVDIKGAGTVQK		VTIERSKSKITVTSEVPFSK		FLNAKCESAFLSKRNPRQIN		SSPLSKELRQKYNVRSAPIR		DGTSDRPYSHALVAGIDRYP		NLKARNSFRYNGLIHRKTVG
	VHLTAFLGYKAGLTHIVREV		HTNLRKNNRQPYAVSELAGH		KNKYNTPKYRAIVRVTNRDI		KPHCSRNPVLVRGIGRYSRS		LRKARRKLIYEKAKHYHKE		IGQDIQPKRDLTRFVKWPRY		IKGIVKDIIHDPGRGAPLAK		INVELSLLGKKKKRLRVDKW		GKDGFHIRVRLHPFHVIRIN		YDPQKDKRFSGTVRLKSTPR		EQLTGQTPVFSKARYTVRSF		AKARRIAPRPASGPIRPIVR		INISGNFYRNKLKYLAFLRK		PCTQVRRQAMPFKCMQLTDF		RPTRPDKARRLGYKAKQGYV		IRKATKYLKDVTLQKQCVPF		STFNQVVLKRLFASRTNRPP		KSRFWYFVSQLKKLKKSSGE		IRKLIKDGLIIRKPVTVHSR		DIKGLGTVQKGAPHKCYHGK		RYLKYLTKKYLKKNNLRDWL		LSKRNPRQINWTVLYRRKHK		KYNVRSAPIRKDDEVQVVRG		ALVAGIDRYPRK1VTAALGKK		NGLIHRKTVGVEPAADGKGV
	AGATHIVREVDRPGSKVNKK		PYAVSELAGHQTSAESWGTG		IVRVTNRDIICQIAYARIE		VRGIGRYSRSALYSRKALYK		YEKAKHYHKEYRQLYRTEIR		LTRFVKWPRYIRLQRQRAIL		DPGRGAPLAKVVFRDPYRFK		KKKRLRVDKWWGNRKELATV		KLLSCAGADRSTSQRSGASP		GTVRLKSTPRPKFSVCVLGD		SKARYTVRSFGIRRNEKIAV		ASGPIRPIVRCPTVRYHTKV		KLKYLAFLRKRLNTNPSRGP		PFKCMQLTDFILKFPHSAHQ		LGYKAKQGYVIYRIRVRRGG		VTLQKQCVPFRRYNGGVGRC		LFASRTNRPPLSLSRAIRK		LKKMKKSSGEIVYCGQVFEK		IRKPVTVHSRARCRKNTLAR		GLPHKCYHGKTGRVYNVTQH		RVVANSKESYELRYFQINQD		WTVLYRRKHKKGQSEEIQKK		KDDEVQVVRGHYKGQQIGKV		RKVTAALGKKKIAKRSKIKS		VEPAADGKGVVVVIKRRSGQ
	DRPGSKVNKKEVVEAVTIVE		QTSAESWGTGRAVARIPRVR		ICQIAYARIEGDAIVCAAYA		ALYSRKAAYKRKYSAAKSKV		YRQAYRTEIRLARAARKAGN		IRLQRQRAILYKRLKVPPAI		VVFRDPYRFKKRTELFIAAE		WGNRKELATVRTICSHVQN		LQTGARGAFGKPQGTVARVH		PKFSVCVLGDQQHCDEAKAV		GIRRNEKIAVHCTVRGAKAE		CPTVRYHTKVRAGRGFSLEE		RLNTNPSRGPYHFRAPSRIF		ILKFPHSAHQKYVRQAWQKA		IYRIRVRRGGRKRPVPKGAT		RRYNGGVGRCAQAKQWGWTQ		LSLSRLIRKLKLPGRENKTA		IVYCGQVFEKSPLRVKNFGI		ARCRKNTLARRKGRHMGIGK		TGRVYNVTQHAVGIVVNKQV		GGKKKKQVLKFTLDCTHPVE		KGQSEEIQKKRTRRAVKFQR		HYKGQQIGKVVQVYRKKYVI		KIAKRSKIKSFVKVYNYNHL		VVVIKRRSGQRKPATSYVRT
	EVVEAVTIVETPPLVVVGIV		RAVARIPRVRGGGTHRSGQG		GDLIVCAAYAHELPKYGVKV		RKYSAAKSKVEKKKKEKVLA		ARLARKAGNFYVPAEPKLA		YKRLKVPPAINQFTQALDRQ		KRTELFIAAEGIHTGQFVYC		RTICSHVQNLIKGVTLGFRY		KLQNKEHVIEALRRAKFKFP		QQHCDEAKAVDIPHLDIEAL		HCTVRGAKAEEILEKGLKVR		RAGRGFSLEELRVAGIHKKV		YHFRAPSRIFWRTVRGLLPH		KYVRQAWQKADINTKWAATR		RKRPVPKGATYGKPVHHGVN		AQAKQWGWTQGRWPKKSAEF		KLPGRENKTAVVVGTITDDV		SPLRVKNFGIWLRYDSRSGT		RKGRHMGIGKRKGTANARMP		AVGIVVNKQVKGKILAKRIN		DGILDAANFEQFLQERIKVN		RTRRAVKFQRAITGASLADI		VQVYRKKYVIYIERVQREKA		FVKVYNYNHLAPTRYSVDIP		RKPATSYVRTTINKNARATL
	TPPAVVVGIVGYVETPRGLR		GGGTHRSGQGAFGNACRGGR		HELPKYGVKVGLTNYAAAYC		EKKKKEKVLATVTKPVGGDK		FYVPAEPKLAFVIRIRGING		NQFTQALDRQTATQLLKLAH		GIHTGQFVYCGKKAQLNIGN		IKGVTLGFRYKARSVYAHFP		GRQKIHISKKWGFTKFNADE		DIPHADIEALKKLNKNKKLV		EILEKGLKVREYELRKNNFS		LRVAGIHKKVARTIGISVDP		WRTVRGLLPHKTKRGQAALD		DINTKWAATRWAKKIEARER		YGKPVHHGVNQLKFARSLQS		GRWPKKSAEFLLHLLKNAES		VVVGTITDDVRVQEVPKLKV		WLRYDSRSGTHNAYREYRDL		RKGTANARMPEKVTWMRRMR		KGKILAKRINVRIEHIKHSK		GKAGNLGGGVVTIERSKSKI		AITGASLADILAKRNQKPEV		YIERVQREKANGTTVHVGIH		PTRYSVDIPLDKTVVNKDV		TINKNARATLSSIRHLIRKN
	GYVETPRGLRTFKTVFAEHI		AFGNLCRGGRAFAPTKTWRR		GLTNYAAAYCTGLLLARRLL		TVTKPVGGDKNGGTRVVKLR		FVIRIRGINGVSPKVRKVLQ		TATQLLKLAHKYRPETKQEK		GKKAQLNIGNVLPVGTLPEG		KARSVYAHFPINVVIQENGS		FEDAVAEKRLIPDGCGVKYI		KKLNKNKKLVKKLAKKYDAF		EYELRKNNFSDTGNFGFGIQ		ARTIGISVDPRRRNKSTESL		KTKRGQAALDRLKVFDGIPP		WAKKIEARERKAKMTDFDRF		QLKFARSLQSVAEERAGRHC		LLHLLKNAESNAELKGLDVD		RVQEVPKLKVCALRVTSRAR		HNMYREYRDLTTAGAVTQCY		EKVTWMRRMRILRRLLRRYR		VRIEHIKHSKSRDSFLKRVK		TVTSEVPFSKRYLKYLTKKY		AKRNQKPEVRKAQREQAIR		NGTTVHVGIHPSKVVITRLK		LDKTVVNKDVFRDPALKRKA		SSIRHLIRKNKYRPDLRLAA
	TFKTVFAEHISDECKRRFYK		FAPTKTWRRWHRRVNTTQK		TGLLLARRLLNRFGADKIYE		NGGTRVVKLRKLPRYYPTED		VSPKVRKVLQLLRLRQIFNG		KYRPETKQEKKQRLLARAEK		VLPVGTMPEGTIVCCLEEKP		INVVIQENGSLVEIRNFLGE		PNRGPLDKWRALHS		KKLAKKYDAFLASESLIKQI		DTGNFGFGIQEHIDLGIKYD		RRRNKSTESLQANVQRLKEY		RLKVFDGIPPPYDKKKRLVV		KAKMTDFDRFKVMKAKKMRN		VAEERAGRHCGALRVLNSYW		NAELKGLDVDSLVIEHIQVN		CALRVTSRARSRILRAGGKI		TTAGAVTQCYRDLGARHRAR		ILRRLLRRYRESKKIDRHMY		SRDSFLKRVKENDQKKKEAK		LKKNNLRDWLRVVANSKESY		RKAQREQAIRAAKEAKKAKQ		PSKVVITRLKLDKDRKKILE		FRDPALKRKARREAKVKFEE		KYRPDLRLAAIRRASAILRS
	SDECKRRFYKNWHKSKKKAF		WHRRVNTTQKRYAICSALAA		NRFGLDKIYEGQVEVTGDEY		KLPRYYPTEDVPRKLLSHGK		LLRLRQIFNGTFVKLNKASI		KQRLLARAEKKAAGKGDVPT		TIVCCLEEKPGDRGKLARAS		LVEIRNFLGEKYIRRVRARP				LASESLIKQIPRILGPGLNK		EHIDLGIKYDPSIGIYGLDF		QANVQRLKEYRSKLILFPRK		PYDKKKRLVVPAALKVVRLK		KVMKAKKMRNRIIKNEVKKL		GALRVLNSYWVGEDSTYKFF		SLVIEHIQVNKAPKARRRTY		SRILRAGGKILTFDQLALDS		RDMGARHRARAHSIQIMKVE		ESKKIDRHMYHSLYLKVKGN		ENDQKKKEAKEKGTWVQLKR		ELRYFQINQDEEEEEDED		AAKEAKKAKQASKKTALAAA		LDKDRKKILERKAKSRQVGK		RREAKVKFEERYKTGKNKWF		IRRASAILRSQKPVLVKRKR
	NWHKSKKKAFTKYCKKWQDE		RYAICSALAASALPALVASK		GQVEVTGDEYNVESIDGQPG		VPRKLLSHGKKPFSQHVRKL		TFVKLNKASINLLRIVEPYI		KAAGKGDVPTKRPPVLRAGV		GDRGKLARASGNYATVISHN		KYIRRVRLRPGVACSVSQAQ				PRILGPGLNKAGKFPSLLTH		PSIGIYGLDFYVVLGRPGFS		RSKLILFPRKPSAPKKGDSS		PAALKVVRLKPTRKFAYLGR		RIIKNEVKKLQKAALLKASP		VGEDSTYKFFEVILIDPFHK		KAPKLRRRTYRAHGRINPY		LTFDQLALDSPKGCGTVLLS		AHSIQILKVEEIAASKCRRP		HSLYLKVKGNVFKNKRILME		EKGTWVQLKRQPAPPREAHF				ASKKTALAAAKAPTKAAPKQ		RKAKSRQVGKEKGKYKEETI		RYKTGKNKWFFQKLRF		QKPVLVKRKRTRPTKSS
	TKYCKKWQDEDGKKQLEKDF		SALPALVASKGHRIEEVPEL		NVESIDGQPGAFTCYLDAGL		KPFSQHVRKLRASITPGTIL		NLLRIVEPYIAWGYPNLKSV		KRPPVLRAGVNTVTTLVENK		GNYATVISHNPETKKTRVKL		GVACSVSQAQKDELILEGND				AGKFPSLLTHNENLVAKVDE		YVVLGRPGFSIADKKRRTGC		PSAPKKGDSSAEELKLATQL		PTRKFAYLGRLAHEVGWKYQ		QKAALLKASPKKAPGTKGTA		EVILIDPFHKAIRRNPDTQW		RAHGRINPYASSPCHIELIL		PKGCGTVLLSGPRKGREVYR		EIAASKCRRPAVKQFHDSKI		VFKNKRILMEHIHKLKADKA		QPAPPREAHFVRTNGKEPEL				KAPTKAAPKQKIVKPVKVSA		EKGKYKEETIEKAQE
	DGKKQLEKDFSSAKKYCQVI		GHRIEEVPELPLVVEDKVEG		AFTCYLDAGLARTTTGNKVF		RASITPGTILIILTGRHRGK		AWGYPNLKSVNELIYKRGYG		NTVTTLVENKKAQLVVIAHD		PETKKTRVKLPSGSKKVISS		KDELILEGNDIELVSNSAAL				NENLVAKVDEVKSTIKFQAK		IADKKRRTGCIGAKHRISKE		AEELKLATQLTGPVLPVRNV		LAHEVGWKYQAVTATLEEKR		KKAPGTKGTAAAAAAAAAAK		AIRRNPDTQWITKPVHKHRE		SSPCHIEAILTEKEQIVPKP		GPRKGREVYRHFGKAPGTPH		AVKQFHDSKIKFPLPHRVLR		HIHKLKADKARKKLLADQAE		VRTNGKEPELLEPIPYEFLA				KIVKPVKVSAPRVGGKR
	SSAKKYCQVIRVIAHTQLRL		PLVVEDKVEGYKKTKEAVLL		ARTTTGNKVFGALKGAVDGG		IILTGRHRGKRVVFLKQLAS		NELIYKRGYGKINKKRIALT		KAQLVVIAHDVDPIELVVFL		PSGSKKVISSANRAVVGVVA		IELVSNSAALIQQATTVKNK				VKSTIKFQAKKVLCLAVAVG		IGAKHRISKEEALRWFQQKY		TGPVLPVRNVYKKEKARVIT		AVTATLEEKRKEKAKIHYRK		AAAAAAAAAKVPAKKITAAS		ITKPVHKHREARGLTSAGRK		TEKEQIVPKPEEEVAQKKKI		HFGKAPGTPHSHTKPYVRSK		KFPLPHRVLRRQHKPRFTTK		RKKLLADQAEARRSKTKEAR
	RVIAHTQARLLPLRQKKAHL		YKKTKEAVLLLKKLKAWNDI		GALKGAVDGGLSIPHSTKRF		RVVFLKQLASGLLLVTGPLV		KINKKRIALTDNALIARSLG		VDPIELVVFLPALCRKAGVP		ANRAVVGVVAGGGRIDKPIL		IQQATTVKNKDIRKFLDGIY				KVLCLAVAVGHVKATDDELV		EALRWFQQKYDGIILPGK		YKKEKARVITEEEKNFKAFA		KEKAKIHYRKKKQLLRLRKQ		VPAKKITAASKKAPAQKVPA		RGLTSAGRKSRGLGKGHKF		EEEVAQKKKISQKKLKKQKL		SHTKPYVRSKGRKFERARGR		RQHKPRFTTKRPNTFF		ARRSKTKEARKRREERLQAK
	LPLRQKKAHLLEIQVNGGTV		LKKLKAWNDIKKVYASQRAR		LSIPHSTKRFPGYDSESKEF		GLLLVTGPLVLNRVPLRRTH		DNALIARSLGKYGIICLEDL		PALCRKLGVPYCIIKGKARL		GGGRIDKPILKAGRAYHKYK		DIRKFLDGIYVSEKGTVQQA				HVKATDDELVYNIHLAVNFL				EEEKNFKAFASLRLARANAR		KKQLLRLRKQAEKNVEKKID		KKAPAQKVPAQKATGQKAAP		SRGLGKGHKFHHTIGGSRRA		KKISQKKLKKQKLLARE		GRKFERARGRRASRGYKN				KRREERLQAKKEEIIKTLSK
	EIQVNGGTVAEKLDWARER		KKVYASQRARAGKGKARNRR		PGYDSESKEFNAEVHRKHI		LNRVPLRRTHQKFVIATSTK		KYGIICAEDLIHEIYTVGKR		YCIIKGKARLGRLVHRKTCT		AGRAYHKYKAKRNCWPRVR						YNIHLAVNFLVSLLKKNWQN				SLRLARANARLFGIRAKRAK		AEKNVEKKIDKYTEVLKTHG		QKATGQKAAPAPKAQKGQKA		HHTIGGSRRAAWRRRNTLQL								KEEIIKTLSKEEETKK
	AEKLDWARERLEQQVPVNQV		AGKGKARNRRRIQRRGPCII		NAEVHRKHILGQNVADYLRY		QKFVIATSTKIDISNVKIPK		IHEIYTVGKRFKEANNFLWP		GRLVHRKTCTTVAFTQVNSE		AKRNCWPRVRGVALNPVEHP						VSLLKKNWQNVRALYIKST				LFGIRAKRAKEAAEQDVEKK		KIDKYTEVLKTHGLLV		APKAQKGQKAPAQKAPAPKA		RAAWRRRNTLQLHRYR
	LEQQVPVNQVFGQDEAIDVI		RIQRRGPCIIYNEDNGIIKA		GQNVADYARYLLEEDEDAYK		IDISNVKIPKHLTDAYFKKK		FKEANNFLWPFKLSSPRGG		TVAFTQVNSEDKGALAKLVE		GVAANPVEHPFGGGNHQHIG						VRALYIKSTAGKPQRLY				RAKEAAEQDVEKKK				PAQKAPAPKASGKKA
	FGQDELIDVIGVTKGKGYKG		YNEDNGIIKAFRNIPGITLL		LLEEDEDAYKKQFSQYIKNS		HLTDAYFKKKKLRKPRHQEG		FKLSSPRGGLKKKTTHFVEG		DKGALAKLVEAIRTNYNDRY		FGGGNHQHIGKPSTIRRDAP						DIEALKKLNKNKKLVKKLAK
	GVTKGKGYKGVTSRWHTKKL		FRNIPGITLLNVSKLNILKL		KQFSQYIKNSVTPDLLEEAY		KLRKPRHQEGEIFDTEKEKY		KKKTTHFVEGGDAGNREDQI		AIRTNYNDRYDEIRRHWGGN		KPSTIRRDAPAGRKVGLIAA
	VTSRWHTKKLPRKTHRGLRK		NVSKLNILKLAPGGHVGRFC		VTPDLLEELYKKAHAAIREN		EIFDTEKEKYEITEQRKIDQ		GDAGNREDQINRLIRRLN		DEIRRHWGGNVLGPKSVARI		AGRKVGLIAARRTGRLRGTK
	PRKTHRGLRKVACIGAWHPA		APGGHVGRFCIWTESAFRKL		KKAHAAIRENPVYEKKPKKE		EITEQRKIDQKAVDSQILPK				VLGPKSVARIAKLEKAKAKE		RRTGRLRGTKTVQEKEN
	VACIGAWHPARVAFSVARAG		IWTESAFRKLDELYGTWRKA		PVYEKKPKKEVKKKRWNRPK		KAVDSQILPKIKAIPQLQGY				AKLEKAKAKELATKLG
	RVAFSVARAGQKGYHHRTEI		DELYGTWRKAASLKSNYNLP		VKKKRWNRPKASLAQKKDRV		IKAIPQLQGYLRSVFALTNG
	QKGYHHRTEINKKIYKIGQG		ASLKSNYNLPAHKLINTDLS		SLAQKKDRVAQKKASFLRA		LRSVFALTNGIYPHKLVF
	NKKIYKIGQGYLIKDGKLIK		HKAINTDLSRILKSPEIQR		KDRVAQKKASFLRAQERAAE
	YLIKDGKLIKNNASTDYDLS		RILKSPEIQRALRAPRKKIH
	NNASTDYDLSDKSINPLGGF		ALRAPRKKIHRRVLKKNPLK
	DKSINPLGGFVHYGEVTNDF		RRVLKKNPLKNLRILLKLNP
	VHYGEVTNDFVALKGCVVGT		NLRIALKLNPYAKTARRNTI
	VALKGCVVGTKKRVLTLRKS		YAKTLRRNTILRQARNHKLR
	KKRVLTLRKSLLVQTKRRAL		LRQARNHKLRVDKAAAAAAA
	LLVQTKRRALEKIDLKFIDT		VDKAAAAAAALQAKSDEKAA
	EKIDLKFIDTTSKFGHGRFQ		LQAKSDEKAAVAGKKPVVGK
	TSKFGHGRFQTAEEKKAFLG		VAGKKPVVGKKGKKAAVGVK
	TAEEKKAFAGPLKKDRIAKE		KGKKAAVGVKKQKKPLVGKK
	AFLGPLKKDRIAKEEGA		KQKKPLVGKKAAATKKPAPE
			AAATKKPAPEKKPAEKKPTT
			KKPAEKKPTTEEKKPAA
[truncated: 16 more columns]

## Sheet: 60S Subunit
Ribosomal Protein	Sequence	Calculated Mass
RPL3
60S Ribosomal Protein L3 (isoform a)	SHRKFSAPRHGSLGFLPRK	2178.8
NP_000958.1	HGSLGFLPRKRSSRHRGKVK	2304
NM_000967.3	RSSRHRGKVKSFPKDDPSKP	2309.8
	SFPKDDPSKPVHLTAFLGYK	2247.8
	VHLTAFLGYKAGLTHIVREV	2224.8
	AGATHIVREVDRPGSKVNKK	2162.6
	DRPGSKVNKKEVVEAVTIVE	2197.5
	EVVEAVTIVETPPLVVVGIV	2062.3
	TPPAVVVGIVGYVETPRGLR	2080.5
	GYVETPRGLRTFKTVFAEHI	2321.8
	TFKTVFAEHISDECKRRFYK	2506
	SDECKRRFYKNWHKSKKKAF	2587.2
	NWHKSKKKAFTKYCKKWQDE	2584.1
	TKYCKKWQDEDGKKQLEKDF	2518
	DGKKQLEKDFSSAKKYCQVI	2315.9
	SSAKKYCQVIRVIAHTQLRL	2314.9
	RVIAHTQARLLPLRQKKAHL	2350
	LPLRQKKAHLLEIQVNGGTV	2214.8
	EIQVNGGTVAEKLDWARER	2171.5
	AEKLDWARERLEQQVPVNQV	2408.6
	LEQQVPVNQVFGQDEAIDVI	2241.4
	FGQDELIDVIGVTKGKGYKG	2124.8
	GVTKGKGYKGVTSRWHTKKL	2231.9
	VTSRWHTKKLPRKTHRGLRK	2486.1
	PRKTHRGLRKVACIGAWHPA	2254.8
	VACIGAWHPARVAFSVARAG	2039.5
	RVAFSVARAGQKGYHHRTEI	2283.7
	QKGYHHRTEINKKIYKIGQG	2399
	NKKIYKIGQGYLIKDGKLIK	2321.4
	YLIKDGKLIKNNASTDYDLS	2272
	NNASTDYDLSDKSINPLGGF	2128.6
	DKSINPLGGFVHYGEVTNDF	2209.6
	VHYGEVTNDFVALKGCVVGT	2108.4
	VALKGCVVGTKKRVLTLRKS	2156.9
	KKRVLTLRKSLLVQTKRRAL	2408.3
	LLVQTKRRALEKIDLKFIDT	2401.2
	EKIDLKFIDTTSKFGHGRFQ	2368
	TSKFGHGRFQTAEEKKAFLG	2239.8
	TAEEKKAFAGPLKKDRIAKE	2230.9
	AFLGPLKKDRIAKEEGA	1843.5
RPL4
60S Ribosomal Protein L4	ACARPLISVYSEKGESSGK	1982.5
NP_000959.2	YSEKGESSGKNVTLPAVFKA	2112.6
NM_000968.3	NVTLPAVFKAPIRPDIVNFV	2210.7
	PIRPDIVNFVHTNLRKNNRQ	2431.8
	HTNLRKNNRQPYAVSELAGH	2305.6
	PYAVSELAGHQTSAESWGTG	2048.3
	QTSAESWGTGRAVARIPRVR	2198.6
	RAVARIPRVRGGGTHRSGQG	2088.6
	GGGTHRSGQGAFGNACRGGR	1903.4
	AFGNLCRGGRAFAPTKTWRR	2265.9
	FAPTKTWRRWHRRVNTTQK	2469.8
	WHRRVNTTQKRYAICSALAA	2345.8
	RYAICSALAASALPALVASK	1976.7
	SALPALVASKGHRIEEVPEL	2116.6
	GHRIEEVPELPLVVEDKVEG	2244.5
	PLVVEDKVEGYKKTKEAVLL	2258.8
	YKKTKEAVLLLKKLKAWNDI	2403.3
	LKKLKAWNDIKKVYASQRAR	2417.2
	KKVYASQRARAGKGKARNRR	2302
	AGKGKARNRRRIQRRGPCII	2307.1
	RIQRRGPCIIYNEDNGIIKA	2330
	YNEDNGIIKAFRNIPGITLL	2262
	FRNIPGITLLNVSKLNILKL	2267.2
	NVSKLNILKLAPGGHVGRFC	2123.8
	APGGHVGRFCIWTESAFRKL	2232.8
	IWTESAFRKLDELYGTWRKA	2471.1
	DELYGTWRKAASLKSNYNLP	2326.9
	ASLKSNYNLPAHKLINTDLS	2199.8
	HKAINTDLSRILKSPEIQR	2219.8
	RILKSPEIQRALRAPRKKIH	2411.2
	ALRAPRKKIHRRVLKKNPLK	2423.3
	RRVLKKNPLKNLRILLKLNP	2427.4
	NLRIALKLNPYAKTARRNTI	2327.1
	YAKTLRRNTILRQARNHKLR	2509.2
	LRQARNHKLRVDKAAAAAAA	2131.7
	VDKAAAAAAALQAKSDEKAA	1900.4
	LQAKSDEKAAVAGKKPVVGK	2024.6
	VAGKKPVVGKKGKKAAVGVK	1949.7
	KGKKAAVGVKKQKKPLVGKK	2121
	KQKKPLVGKKAAATKKPAPE	2118.8
	AAATKKPAPEKKPAEKKPTT	2092.6
	KKPAEKKPTTEEKKPAA	1881.3
RPL5
60S Ribosomal Protein L5	GFVKVVKNKAYFKRYQVKF	2350
NP_000960.2	AYFKRYQVKFRRRREGKTDY	2668
NM_000969.3	RRRREGKTDYYARKRLVIQD	2580
	YARKRLVIQDKNKYNTPKYR	2555.2
	KNKYNTPKYRAIVRVTNRDI	2450
	IVRVTNRDIICQIAYARIE	2246
	ICQIAYARIEGDAIVCAAYA	2114
	GDLIVCAAYAHELPKYGVKV	2146
	HELPKYGVKVGLTNYAAAYC	2197
	GLTNYAAAYCTGLLLARRLL	2154
	TGLLLARRLLNRFGADKIYE	2320
	NRFGLDKIYEGQVEVTGDEY	2332
	GQVEVTGDEYNVESIDGQPG	2093
	NVESIDGQPGAFTCYLDAGL	2070
	AFTCYLDAGLARTTTGNKVF	2149
	ARTTTGNKVFGALKGAVDGG	1920.5
	GALKGAVDGGLSIPHSTKRF	2011.7
	LSIPHSTKRFPGYDSESKEF	2325
	PGYDSESKEFNAEVHRKHI	2243
	NAEVHRKHILGQNVADYLRY	2396
	GQNVADYARYLLEEDEDAYK	2362
	LLEEDEDAYKKQFSQYIKNS	2449
	KQFSQYIKNSVTPDLLEEAY	2373
	VTPDLLEELYKKAHAAIREN	2310
	KKAHAAIRENPVYEKKPKKE	2364.9
	PVYEKKPKKEVKKKRWNRPK	2567
	VKKKRWNRPKASLAQKKDRV	2437.1
	SLAQKKDRVAQKKASFLRA	2145
	KDRVAQKKASFLRAQERAAE	2302.8
RPL6
60S Ribosomal Protein L6	AGEKVEKPDTKEKKPEAKK	2140.6
NP_000961.2	TKEKKPEAKKVDAGGKVKKG	2126.8
NM_000970.4	VDAGGKVKKGNLKAKKPKKG	2051.9
	NLKAKKPKKGKPHCSRNPVL	2243.9
	KPHCSRNPVLVRGIGRYSRS	2282.8
	VRGIGRYSRSALYSRKALYK	2345.2
	ALYSRKAAYKRKYSAAKSKV	2290.1
	RKYSAAKSKVEKKKKEKVLA	2320.1
	EKKKKEKVLATVTKPVGGDK	2183.8
	TVTKPVGGDKNGGTRVVKLR	2082.6
	NGGTRVVKLRKLPRYYPTED	2362.9
	KLPRYYPTEDVPRKLLSHGK	2398
	VPRKLLSHGKKPFSQHVRKL	2356
	KPFSQHVRKLRASITPGTIL	2249.9
	RASITPGTILIILTGRHRGK	2161
	IILTGRHRGKRVVFLKQLAS	2293.1
	RVVFLKQLASGLLLVTGPLV	2123.9
	GLLLVTGPLVLNRVPLRRTH	2224.9
	LNRVPLRRTHQKFVIATSTK	2365.9
	QKFVIATSTKIDISNVKIPK	2230.9
	IDISNVKIPKHLTDAYFKKK	2359.1
	HLTDAYFKKKKLRKPRHQEG	2481.1
	KLRKPRHQEGEIFDTEKEKY	2532
	EIFDTEKEKYEITEQRKIDQ	2542.9
	EITEQRKIDQKAVDSQILPK	2339.8
	KAVDSQILPKIKAIPQLQGY	2210.9
	IKAIPQLQGYLRSVFALTNG	2189.9
	LRSVFALTNGIYPHKLVF	2075.7
RPL7
60S Ribosomal Protein L7	EGVEEKKKEVPAVPETLKK	2138.5
NP_000962.2	VPAVPETLKKKRRNFAELKI	2338
NM_000971.3	KRRNFAELKIKRLRKKFAQK	2559.5
	KRLRKKFAQKLLRKARRKLI	2551.7
	LRKARRKLIYEKAKHYHKE	2468.2
	YEKAKHYHKEYRQLYRTEIR	2712.2
	YRQAYRTEIRLARAARKAGN	2365
	ARLARKAGNFYVPAEPKLA	2072.7
	FYVPAEPKLAFVIRIRGING	2261
	FVIRIRGINGVSPKVRKVLQ	2280
	VSPKVRKVLQLLRLRQIFNG	2365.1
	LLRLRQIFNGTFVKLNKASI	2332.2
	TFVKLNKASINLLRIVEPYI	2332.1
	NLLRIVEPYIAWGYPNLKSV	2346
	AWGYPNLKSVNELIYKRGYG	2329
	NELIYKRGYGKINKKRIALT	2379.3
	KINKKRIALTDNALIARSLG	2196.1
	DNALIARSLGKYGIICLEDL	2178
	KYGIICAEDLIHEIYTVGKR	2322
	IHEIYTVGKRFKEANNFLWP	2463
	FKEANNFLWPFKLSSPRGG	2195.8
	FKLSSPRGGLKKKTTHFVEG	2217.9
	KKKTTHFVEGGDAGNREDQI	2230.6
	GDAGNREDQINRLIRRLN	2110.6
RPL7A
60S Ribosomal Protein L7a	PKGKKAKGKKVAPAPAVVK	1902.6
NP_000963.1	KVAPAPAVVKKQEAKKVVNP	2101.5
NM_000972.2	KQEAKKVVNPLFEKRPKNFG	2357.9
	LFEKRPKNFGIGQDIQPKRD	2387
	IGQDIQPKRDLTRFVKWPRY	2517.1
	LTRFVKWPRYIRLQRQRAIL	2614.4
	IRLQRQRAILYKRLKVPPAI	2433.3
	YKRLKVPPAINQFTQALDRQ	2386.9
	NQFTQALDRQTATQLLKLAH	2297.7
	TATQLLKLAHKYRPETKQEK	2383.9
	KYRPETKQEKKQRLLARAEK	2501.1
	KQRLLARAEKKAAGKGDVPT	2137.8
	KAAGKGDVPTKRPPVLRAGV	2017.6
	KRPPVLRAGVNTVTTLVENK	2192.6
	NTVTTLVENKKAQLVVIAHD	2193.5
	KAQLVVIAHDVDPIELVVFL	2218.7
	VDPIELVVFLPALCRKAGVP	2136.7
	PALCRKLGVPYCIIKGKARL	2200.1
	YCIIKGKARLGRLVHRKTCT	2317.1
	GRLVHRKTCTTVAFTQVNSE	2247.5
	TVAFTQVNSEDKGALAKLVE	2120.5
	DKGALAKLVEAIRTNYNDRY	2310.9
	AIRTNYNDRYDEIRRHWGGN	2506.9
	DEIRRHWGGNVLGPKSVARI	2260.8
	VLGPKSVARIAKLEKAKAKE	2136.9
	AKLEKAKAKELATKLG	1699.4
RPL8
60S Ribosomal Protein L8	GRVIRGQRKGAGSVFRAHV	2051.6
NP_150644.1	GAGSVFRAHVKHRKGAARLR	2174.8
NM_033301.2	KHRKGAARLRAVDFAERHGY	2338.9
	AVDFAERHGYIKGIVKDIIH	2281.9
	IKGIVKDIIHDPGRGAPLAK	2098.9
	DPGRGAPLAKVVFRDPYRFK	2289.9
	VVFRDPYRFKKRTELFIAAE	2486.1
	KRTELFIAAEGIHTGQFVYC	2283.8
	GIHTGQFVYCGKKAQLNIGN	2148.7
	GKKAQLNIGNVLPVGTLPEG	2005.6
	VLPVGTMPEGTIVCCLEEKP	2115.5
	TIVCCLEEKPGDRGKLARAS	2146.7
	GDRGKLARASGNYATVISHN	2087.6
	GNYATVISHNPETKKTRVKL	2256.7
	PETKKTRVKLPSGSKKVISS	2170.8
	PSGSKKVISSANRAVVGVVA	1926.4
	ANRAVVGVVAGGGRIDKPIL	1962.6
	GGGRIDKPILKAGRAYHKYK	2229.1
	AGRAYHKYKAKRNCWPRVR	2360.9
	AKRNCWPRVRGVALNPVEHP	2299.6
	GVAANPVEHPFGGGNHQHIG	1995.2
	FGGGNHQHIGKPSTIRRDAP	2145.6
	KPSTIRRDAPAGRKVGLIAA	2077.8
	AGRKVGLIAARRTGRLRGTK	2138
	RRTGRLRGTKTVQEKEN	2029.4
RPL9
60S Ribosomal Protein L9	KTILSNQTVDIPENVDITL	2113
NP_000652.2	DIPENVDITLKGRTVIVKGP	2164
NM_000661.4	KGRTVIVKGPRGTLRRDFNH	2307
	RGTLRRDFNHINVELSLLGK	2339
	INVELSLLGKKKKRLRVDKW	2424
	KKKRLRVDKWWGNRKELATV	2512
	WGNRKELATVRTICSHVQN	2212
	RTICSHVQNLIKGVTLGFRY	2305
	IKGVTLGFRYKARSVYAHFP	2311
	KARSVYAHFPINVVIQENGS	2229
	INVVIQENGSLVEIRNFLGE	2243
	LVEIRNFLGEKYIRRVRARP	2486
	KYIRRVRLRPGVACSVSQAQ	2287
	GVACSVSQAQKDELILEGND	2076
	KDELILEGNDIELVSNSAAL	2143
	IELVSNSAALIQQATTVKNK	2128
	IQQATTVKNKDIRKFLDGIY	2352
	DIRKFLDGIYVSEKGTVQQA	2267
RPL10
60S Ribosomal Protein L10 (isoform a)	GRRPARCYRYCKNKPYPKS	2343.9
NP_006004.3	YCKNKPYPKSRFCRGVPDAK	not in library
NM_006013.4	RFCRGVPDAKIRIFDLGRKK	2376.2
	IRIFDLGRKKAKVDEFPLCG	not in library
	AKVDEFPLCGHAVSDEYEQL	2250.5
	HMVSDEYEQLSSEALEAARI	not in library
	SSEALEAARICANKYLVKSC	2156.7
	CANKYMVKSCGKDGFHIRVR	not in library
	GKDGFHIRVRLHPFHVIRIN	2412
	LHPFHVIRINKMLSCAGADR	not in library
	KLLSCAGADRSTSQRSGASP	1992.5
	LQTGARGAFGKPQGTVARVH	2051.5
	KPQGTVARVHIGQVIMSIRT	not in library
	IGQVIMSIRTKLQNKEHVIE	not in library
	KLQNKEHVIEALRRAKFKFP	2453.1
	ALRRAKFKFPGRQKIHISKK	not in library
	GRQKIHISKKWGFTKFNADE	2391
	WGFTKFNADEFEDMVAEKRL	not in library
	FEDAVAEKRLIPDGCGVKYI	2223.8
	IPDGCGVKYIPNRGPLDKWR	not in library
	PNRGPLDKWRALHS	1647
RPL10A
60S Ribosomal Protein L10a	SSKVSRDTLYEAVREVLHG	2146
NP_009035.3	YEAVREVLHGNQRKRRKFLE	2529
NM_007104.4	NQRKRRKFLETVELQISLKN	2501
	TVELQISLKNYDPQKDKRFS	2409
	YDPQKDKRFSGTVRLKSTPR	2379
	GTVRLKSTPRPKFSVCVLGD	2160
	PKFSVCVLGDQQHCDEAKAV	2174
	QQHCDEAKAVDIPHLDIEAL	2245
	DIPHADIEALKKLNKNKKLV	2288
	KKLNKNKKLVKKLAKKYDAF	2406
	KKLAKKYDAFLASESLIKQI	2295
	LASESLIKQIPRILGPGLNK	2148
	PRILGPGLNKAGKFPSLLTH	2116
	AGKFPSLLTHNENLVAKVDE	2182
	NENLVAKVDEVKSTIKFQAK	2261
	VKSTIKFQAKKVLCLAVAVG	2103
	KVLCLAVAVGHVKATDDELV	2080
	HVKATDDELVYNIHLAVNFL	2311
	YNIHLAVNFLVSLLKKNWQN	2415
	VSLLKKNWQNVRALYIKST	2261
	VRALYIKSTAGKPQRLY	1964
	DIEALKKLNKNKKLVKKLAK	2323.3
RPL11
60S Ribosomal Protein L11 (isoform 1)	AQDQGEKENPARELRIRKL	2251.7
NP_000966.2	PARELRIRKLCLNICVGESG	2227.9
NM_000975.3	CLNICVGESGDRLTRAAKVL	2118.7
	DRLTRAAKVLEQLTGQTPVF	2243.7
	EQLTGQTPVFSKARYTVRSF	2315.7
	SKARYTVRSFGIRRNEKIAV	2352
	GIRRNEKIAVHCTVRGAKAE	2208.7
	HCTVRGAKAEEILEKGLKVR	2237.8
	EILEKGLKVREYELRKNNFS	2466.1
	EYELRKNNFSDTGNFGFGIQ	2336.8
	DTGNFGFGIQEHIDLGIKYD	2239.8
	EHIDLGIKYDPSIGIYGLDF	2266
	PSIGIYGLDFYVVLGRPGFS	2157.9
	YVVLGRPGFSIADKKRRTGC	2223.9
	IADKKRRTGCIGAKHRISKE	2268
	IGAKHRISKEEALRWFQQKY	2489.1
	EALRWFQQKYDGIILPGK	2162.8
RPL12
60S Ribosomal Protein L12	MPPKFDPNEIKVVYLRCTGG	not in library
NP_000967.1	KVVYLRCTGGEVGATSALAP
NM_000976.3	EVGATSALAPKIGPLGLSPK
	KIGPLGLSPKKVGDDIAKAT
	KVGDDIAKATGDWKGLRITV
	GDWKGLRITVKLTIQNRQAQ
	KLTIQNRQAQIEVVPSASAL
	IEVVPSASALIIKALKEPPR
	IIKALKEPPRDRKKQKNIKH
	DRKKQKNIKHSGNITFDEIV
	SGNITFDEIVNIARQMRHRS
	NIARQMRHRSLARELSGTIK
	LARELSGTIKEILGTAQSVG
	EILGTAQSVGCNVDGRHPHD
	CNVDGRHPHDIIDDINSGAV
	IIDDINSGAVECPAS
RPL13
60S Ribosomal Protein L13 (isoform 1)	APSRNGLVLKPHFHKDWQR	2286.7
NP_000968.2	KPHFHKDWQRRVATWFNQPA	2549.8
NM_000977.3	RVATWFNQPARKIRRRKARQ	2539.1
	RKIRRRKARQAKARRIAPRP	2485.3
	AKARRIAPRPASGPIRPIVR	2182.9
	ASGPIRPIVRCPTVRYHTKV	2250.7
	CPTVRYHTKVRAGRGFSLEE	2306.7
	RAGRGFSLEELRVAGIHKKV	2223.9
	LRVAGIHKKVARTIGISVDP	2130.8
	ARTIGISVDPRRRNKSTESL	2256.8
	RRRNKSTESLQANVQRLKEY	2476.9
	QANVQRLKEYRSKLILFPRK	2488.2
	RSKLILFPRKPSAPKKGDSS	2213
	PSAPKKGDSSAEELKLATQL	2070.6
	AEELKLATQLTGPVLPVRNV	2148.6
	TGPVLPVRNVYKKEKARVIT	2268.8
	YKKEKARVITEEEKNFKAFA	2430
	EEEKNFKAFASLRLARANAR	2321.9
	SLRLARANARLFGIRAKRAK	2269.2
	LFGIRAKRAKEAAEQDVEKK	2287.9
	RAKEAAEQDVEKKK	1629.9
RPL13A
60S Ribosomal Protein L13A (isoform 1)	AEVQVLVLDGRGHLLGRLA	2016
NP_036555.1	GRGHLLGRLAAIVAKQVLLG	2042.9
NM_012423.3	AIVAKQVLLGRKVVVVRCEG	2137
	RKVVVVRCEGINISGNFYRN	2323.8
	INISGNFYRNKLKYLAFLRK	2459
	KLKYLAFLRKRLNTNPSRGP	2373.2
	RLNTNPSRGPYHFRAPSRIF	2386
	YHFRAPSRIFWRTVRGLLPH	2510.1
	WRTVRGLLPHKTKRGQAALD	2303
	KTKRGQAALDRLKVFDGIPP	2210.9
	RLKVFDGIPPPYDKKKRLVV	2369
	PYDKKKRLVVPAALKVVRLK	2322.1
	PAALKVVRLKPTRKFAYLGR	2285
	PTRKFAYLGRLAHEVGWKYQ	2421
	LAHEVGWKYQAVTATLEEKR	2329
	AVTATLEEKRKEKAKIHYRK	2400
	KEKAKIHYRKKKQLLRLRKQ	2593
	KKQLLRLRKQAEKNVEKKID	2466.2
	AEKNVEKKIDKYTEVLKTHG	2330
	KIDKYTEVLKTHGLLV	1857.4
RPL14
60S Ribosomal Protein L14	VFRRFVEVGRVAYVSFGPH	2222.6
NP_003964.3	RVAYVSFGPHAGKLVAIVDV	2098.6
NM_003973.4	AGKLVAIVDVIDQNRALVDG	2066.6
	IDQNRALVDGPCTQVRRQA	2140.4
	PCTQVRRQAMPFKCMQLTDF	2400.8
	PFKCMQLTDFILKFPHSAHQ	2388.9
	ILKFPHSAHQKYVRQAWQKA	2436.9
	KYVRQAWQKADINTKWAATR	2434.9
	DINTKWAATRWAKKIEARER	2444
	WAKKIEARERKAKMTDFDRF	2527.2
	KAKMTDFDRFKVMKAKKMRN	2474.3
	KVMKAKKMRNRIIKNEVKKL	2456.4
	RIIKNEVKKLQKAALLKASP	2249.1
	QKAALLKASPKKAPGTKGTA	1966.7
	KKAPGTKGTAAAAAAAAAAK	1726.4
	AAAAAAAAAKVPAKKITAAS	1753.4
	VPAKKITAASKKAPAQKVPA	2004.6
	KKAPAQKVPAQKATGQKAAP	2018.5
	QKATGQKAAPAPKAQKGQKA	2007.5
	APKAQKGQKAPAQKAPAPKA	1986.5
	PAQKAPAPKASGKKA	1449.9
RPL15
60S Ribosomal Protein L15 (isoform 1)	GAYKYIQELWRKKQSDVAR	2339.9
NP_002939.2	WRKKQSDVARFLLRVRCWQY	2639.2
NM_002948.3	FLLRVRCWQYRQLSALHRAP	2514.1
	RQLSALHRAPRPTRPDKARR	2382.9
	RPTRPDKARRLGYKAKQGYV	2361
	LGYKAKQGYVIYRIRVRRGG	2354.2
	IYRIRVRRGGRKRPVPKGAT	2337.1
	RKRPVPKGATYGKPVHHGVN	2198.6
	YGKPVHHGVNQLKFARSLQS	2266.7
	QLKFARSLQSVAEERAGRHC	2286.7
	VAEERAGRHCGALRVLNSYW	2287.7
	GALRVLNSYWVGEDSTYKFF	2352.9
	VGEDSTYKFFEVILIDPFHK	2384.9
	EVILIDPFHKAIRRNPDTQW	2448.9
	AIRRNPDTQWITKPVHKHRE	2482.8
	ITKPVHKHREARGLTSAGRK	2242.8
	RGLTSAGRKSRGLGKGHKF	2013.8
	SRGLGKGHKFHHTIGGSRRA	2159.8
	HHTIGGSRRAAWRRRNTLQL	2386.9
	RAAWRRRNTLQLHRYR	2153.6
RPL17
60S Ribosomal Protein L17 (isoform a)	VRYSLDPENPTKSCKSRGS	2124.5
NP_000976.1	PTKSCKSRGSNLRVHFKNTR	2316.8
NM_000985.4	NLRVHFKNTRETAQAIKGAH	2291.7
	ETAQAIKGAHIRKATKYLKD	2242.9
	IRKATKYLKDVTLQKQCVPF	2380
	VTLQKQCVPFRRYNGGVGRC	2281.7
	RRYNGGVGRCAQAKQWGWTQ	2322.7
	AQAKQWGWTQGRWPKKSAEF	2390.8
	GRWPKKSAEFLLHLLKNAES	2325
	LLHLLKNAESNAELKGLDVD	2192.8
	NAELKGLDVDSLVIEHIQVN	2206.6
	SLVIEHIQVNKAPKARRRTY	2379.9
	KAPKLRRRTYRAHGRINPY	2354
	RAHGRINPYASSPCHIELIL	2247.8
	SSPCHIEAILTEKEQIVPKP	2219.6
	TEKEQIVPKPEEEVAQKKKI	2351.7
	EEEVAQKKKISQKKLKKQKL	2412.1
	KKISQKKLKKQKLLARE	2067.9
RPL18
60S Ribosomal Protein L18 (isoform 1)	GVDIRHNKDRKVRRKEPKS	2318.8
NP_000970.1	DRKVRRKEPKSQDIYLRLLV	2513.2
NM_000979.3	QDIYLRLLVKLYRFLARRTN	2552.4
	LYRFLARRTNSTFNQVVLKR	2483.1
	STFNQVVLKRLFASRTNRPP	2331.8
	LFASRTNRPPLSLSRAIRK	2183.9
	LSLSRLIRKLKLPGRENKTA	2294.2
	KLPGRENKTAVVVGTITDDV	2112.5
	VVVGTITDDVRVQEVPKLKV	2194.5
	RVQEVPKLKVCALRVTSRAR	2309.8
	CALRVTSRARSRILRAGGKI	2184.6
	SRILRAGGKILTFDQLALDS	2174.5
	LTFDQLALDSPKGCGTVLLS	2078.7
	PKGCGTVLLSGPRKGREVYR	2173.8
	GPRKGREVYRHFGKAPGTPH	2247.7
	HFGKAPGTPHSHTKPYVRSK	2232.6
	SHTKPYVRSKGRKFERARGR	2416.7
	GRKFERARGRRASRGYKN	2165.8
RPL18A
60S Ribosomal Protein L18A	KASGTLREYKVVGRCLPTP	2075.6
NP_000971.1	KVVGRCLPTPKCHTPPLYR	2165.6
NM_000980.3	KCHTPPLYRARIFAPNHVVA	2290.7
	RIFAPNHVVAKSRFWYFVSQ	2452.9
	KSRFWYFVSQLKKLKKSSGE	2447.2
	LKKMKKSSGEIVYCGQVFEK	2303
	IVYCGQVFEKSPLRVKNFGI	2297.9
	SPLRVKNFGIWLRYDSRSGT	2353
	WLRYDSRSGTHNAYREYRDL	2559
	HNMYREYRDLTTAGAVTQCY	2392.7
	TTAGAVTQCYRDLGARHRAR	2203.6
	RDMGARHRARAHSIQIMKVE	2362.9
	AHSIQILKVEEIAASKCRRP	2249.8
	EIAASKCRRPAVKQFHDSKI	2284.8
	AVKQFHDSKIKFPLPHRVLR	2417
	KFPLPHRVLRRQHKPRFTTK	2543.1
	RQHKPRFTTKRPNTFF	2061.4
RPL19
60S Ribosomal Protein L19	SLLRLQKRLASSVLRCGKK	2157
NP_000972.1	ASSVLRCGKKKVWLDPNETN	2245.7
NM_000981.3	KVWLDPNETNEIANANSRQQ	2327.5
	EIANANSRQQIRKLIKDGLI	2281
	IRKLIKDGLIIRKPVTVHSR	2343.2
	IRKPVTVHSRARCRKNTLAR	2362.9
	ARCRKNTLARRKGRHMGIGK	2310.1
	RKGRHMGIGKRKGTANARMP	2223
	RKGTANARMPEKVTWMRRMR	2476.1
	EKVTWMRRMRILRRLLRRYR	2789.7
	ILRRLLRRYRESKKIDRHMY	2703.6
	ESKKIDRHMYHSLYLKVKGN	2447.1
	HSLYLKVKGNVFKNKRILME	2418.2
	VFKNKRILMEHIHKLKADKA	2420.2
	HIHKLKADKARKKLLADQAE	2314
	RKKLLADQAEARRSKTKEAR	2356
	ARRSKTKEARKRREERLQAK	2498.1
	KRREERLQAKKEEIIKTLSK	2484.2
	KEEIIKTLSKEEETKK	1933.4
RPL21
60S Ribosomal Protein L21	TNTKGKRRGTRYAFSRPFR	2299.9
NP_000973.2	TRYAFSRPFRKHGVVPLATY	2366.9
NM_000982.3	KHGVVPLATYARIYKKGDIV	2228.9
	RIYKKGDIVDIKGAGTVQK	2089.8
	DIKGLGTVQKGAPHKCYHGK	2137.7
	GLPHKCYHGKTGRVYNVTQH	2295.6
	TGRVYNVTQHAVGIVVNKQV	2182.4
	AVGIVVNKQVKGKILAKRIN	2148.9
	KGKILAKRINVRIEHIKHSK	2369.2
	VRIEHIKHSKSRDSFLKRVK	2464.1
	SRDSFLKRVKENDQKKKEAK	2435
	ENDQKKKEAKEKGTWVQLKR	2443.9
	EKGTWVQLKRQPAPPREAHF	2375.7
	QPAPPREAHFVRTNGKEPEL	2273.5
	VRTNGKEPELLEPIPYEFLA	2315.8
RPL22
60S Ribosomal Protein L22	APVKKLVVKGGKKKKQVLK	2076.9
NP_000974.1	FTLDCTHPVEDGILDAANFE	2207.5
NM_000983.3	QFLQERIKVNGKAGNLGGGV	2085.7
	VTIERSKSKITVTSEVPFSK	2236.7
	RYLKYLTKKYLKKNNLRDWL	2657.6
	RVVANSKESYELRYFQINQD	2459.8
	GGKKKKQVLKFTLDCTHPVE	2256.8
	DGILDAANFEQFLQERIKVN	2320.8
	GKAGNLGGGVVTIERSKSKI	1971.7
	TVTSEVPFSKRYLKYLTKKY	2452.1
	LKKNNLRDWLRVVANSKESY	2434
	ELRYFQINQDEEEEEDED	2330.3
RPL23
60S Ribosomal Protein L23	MSKRGRGGSSGAKFRISLGL	not in library
NP_000969.1	PVGAVINCADNTGAKNLYII
NM_000978.3	SVKGIKGRLNRLPAAGVGDM
	VMATVKKGKPELRKKVHPAV
	VIRQRKSYRRKDGVFLYFED
	NAGVIVNNKGEMKGSAITGP
	VAKECADLWPRIASNAGSIA
	GAKFRISLGLPVGAVINCAD
	NTGAKNLYIISVKGIKGRLN
	RLPAAGVGDMVMATVKKGKP
	ELRKKVHPAVVIRQRKSYRR
	KDGVFLYFEDNAGVIVNNKG
	EMKGSAITGPVAKECADLWP
RPL23A
60S Ribosomal Protein L23A	MAPKAKKEAPAPPKAEAKAK	not in library
NP_000975.2	ALKAKKAVLKGVHSHKKKKI
NM_000984.5	RTSPTFRRPKTLRLRRQPKY
	PRKSAPRRNKLDHYAIIKFP
	LTTESAMKKIEDNNTLVFIV
	DVKANKHQIKQAVKKLYDID
	VAKVNTLIRPDGEKKAYVRL
	APDYDALDVANKIGII
	APPKAEAKAKALKAKKAVLK
	GVHSHKKKKIRTSPTFRRPK
	TLRLRRQPKYPRKSAPRRNK
	LDHYAIIKFPLTTESAMKKI
	EDNNTLVFIVDVKANKHQIK
	QAVKKLYDIDVAKVNTLIRP
	DGEKKAYVRLAPDYDALDVA
RPL24
60S Ribosomal Protein L24	KVELCSFSGYKIYPGHGRR	2197.8
NP_000977.1	YKIYPGHGRRYARTDGKVFQ	2413
NM_000986.3	YARTDGKVFQFLNAKCESAF	2295.8
	FLNAKCESAFLSKRNPRQIN	2336.9
	LSKRNPRQINWTVLYRRKHK	2594.2
	WTVLYRRKHKKGQSEEIQKK	2543.1
	KGQSEEIQKKRTRRAVKFQR	2474
	RTRRAVKFQRAITGASLADI	2230.9
	AITGASLADILAKRNQKPEV	2095.7
	AKRNQKPEVRKAQREQAIR	2306.7
	RKAQREQAIRAAKEAKKAKQ	2309.9
	AAKEAKKAKQASKKTALAAA	1985.7
	ASKKTALAAAKAPTKAAPKQ	1952.6
	KAPTKAAPKQKIVKPVKVSA	2089.7
	KIVKPVKVSAPRVGGKR	1819.4
RPL26
60S Ribosomal Protein L26	KFNPFVTSDRSKNRKRHFN	2378.8
NP_000978.1	RSKNRKRHFNAPSHIRRKI	2402
NM_000987.3	APSHIRRKIASSPLSKELRQ	2274.9
	SSPLSKELRQKYNVRSAPIR	2329.9
	KYNVRSAPIRKDDEVQVVRG	2329.7
	KDDEVQVVRGHYKGQQIGKV	2283.6
	HYKGQQIGKVVQVYRKKYVI	2435
	VQVYRKKYVIYIERVQREKA	2569.1
	YIERVQREKANGTTVHVGIH	2307.6
	NGTTVHVGIHPSKVVITRLK	2156.6
	PSKVVITRLKLDKDRKKILE	2380.2
	LDKDRKKILERKAKSRQVGK	2397.2
	RKAKSRQVGKEKGKYKEETI	2364
	EKGKYKEETIEKAQE	1810.1
RPL27
60S Ribosomal Protein L27	GKFAKPGKVVLVLAGRYSG	1947.7
NP_000979.1	VLVLAGRYSGRKAVIVKNID	2171.9
NM_000988.3	RKAVIVKNIDDGTSDRPYSH	2271.7
	DGTSDRPYSHALVAGIDRYP	2190.6
	ALVAGIDRYPRK1VTAALGKK	2127.9
	RKVTAALGKKKIAKRSKIKS	2212.2
	KIAKRSKIKSFVKVYNYNHL	2437.2
	FVKVYNYNHLAPTRYSVDIP	2396.8
	PTRYSVDIPLDKTVVNKDV	2159.5
	LDKTVVNKDVFRDPALKRKA	2313.9
	FRDPALKRKARREAKVKFEE	2475.1
	RREAKVKFEERYKTGKNKWF	2601.2
	RYKTGKNKWFFQKLRF	2147.8
RPL27A
60S Ribosomal Protein L27A	MPSRLRKTRKLRGHVSHGHG	not in library
NP_000981.1	LRGHVSHGHGRIGKHRKHPG
NM_000990.4	RIGKHRKHPGGRGNAGGLHH
	GRGNAGGLHHHRINFDKYHP
	HRINFDKYHPGYFGKVGMKH
	GYFGKVGMKHYHLKRNQSFC
	YHLKRNQSFCPTVNLDKLWT
	PTVNLDKLWTLVSEQTRVNA
	LVSEQTRVNAAKNKTGAAPI
	AKNKTGAAPIIDVVRSGYYK
	IDVVRSGYYKVLGKGKLPKQ
	VLGKGKLPKQPVIVKAKFFS
	PVIVKAKFFSRRAEEKIKSV
	RRAEEKIKSVGGACVLVA
RPL28
60S Ribosomal Protein L28 (isoform 2)	SAHLQWLVVRNCSSFLIKR	2257.8
NP_000982.2	RNCSSFLIKRNKQTYSTEPN	2386.8
NM_000991.4	NKQTYSTEPNNLKARNSFRY	2431.8
	NLKARNSFRYNGLIHRKTVG	2345
	NGLIHRKTVGVEPAADGKGV	2018.5
	VEPAADGKGVVVVIKRRSGQ	2065.5
	VVVIKRRSGQRKPATSYVRT	2301.8
	RKPATSYVRTTINKNARATL	2261.8
	TINKNARATLSSIRHLIRKN	2307
	SSIRHLIRKNKYRPDLRLAA	2408.2
	KYRPDLRLAAIRRASAILRS	2327.2
	IRRASAILRSQKPVLVKRKR	2376.2
	QKPVLVKRKRTRPTKSS	2009.5
RPL29
60S Ribosomal Protein L29	AKSKNHTTHNQSRKWHRNG	2287.5
NP_000983.1	NQSRKWHRNGIKKPRSQRYE	2569
NM_000992.2	IKKPRSQRYESLKGVDPKFL	2390.1
	SLKGVDPKFLRNLRFAKKHN	2369.1
	RNARFAKKHNKKGLKKAQAN	2309
	KKGLKKLQANNAKAASARAE	2097.8
	NAKALSARAEAIKALVKPKE	2108.8
	AIKALVKPKEVKPKIPKGVS	2130.9
	VKPKIPKGVSRKLDRLAYIA	2253.1
	RKLDRLAYIAHPKLGKRARA	2334.2
	HPKLGKRARARIAKGLRLCR	2301.2
	RIAKGLRLCRPKAKAKAKAK	2208.2
	PKAKAKAKAKDQTKAQAAAP	2022.6
	DQTKAQAAAPASVPAQAPKR	2006.3
	ASVPAQAPKRTQAPTKASE	1938.2
RPL30
60S Ribosomal Protein L30	VAAKKTKKSLESINSRLQL	2114.8
NP_000980.1	LESINSRLQLVLKSGKYVLG	2218
NM_000989.3	VLKSGKYVLGYKQTLKAIRQ	2294.1
	YKQTLKLIRQGKAKLVILAN	2299.2
	GKAKLVILANNCPALRKSEI	2138.9
	NCPALRKSEIEYYALLAKTG	2240.9
	EYYALLAKTGVHHYSGNNIE	2279.7
	VHHYSGNNIELGTACGKYYR	2282.7
	LGTACGKYYRVCTLAIIDPG	2114.8
	VCTLAIIDPGDSDIIRSAPE	2085.6
	DSDIIRSAPEQTGEK	1645.9
RPL31
60S Ribosomal Protein L31 (isoform 1)	APAKKGGEKKKGRSAINEV	1968.6
NP_000984.1	KKGRSAINEVVTREYTINIH	2328.8
NM_000993.4	VTREYTINIHKRIHGVGFKK	2397
	KRIHGVGFKKRAPRALKEIR	2361.2
	RAPRALKEIRKFALKEAGTP	2253
	KFAAKEAGTPDVRIDTRLNK	2230.8
	DVRIDTRLNKAVWAKGIRNV	2324.9
	AVWAKGIRNVPYRIRVRLSR	2411.1
	PYRIRVRLSRKRNEDEDSPN	2500.9
	KRNEDEDSPNKLYTLVTYVP	2381.7
	KLYTLVTYVPVTTFKNLQTV	2328.8
	VTTFKNLQTVNVDEN	1721.8
RPL32
60S Ribosomal Protein L32	AALRPLVKPKIVKKRTKKF	2222.1
NP_000985.1	KIVKKRTKKFIRHQSDRYVK	2559.3
NM_000994.3	IRHQSDRYVKIKRNWRKPRG	2594.2
	IKRNWRKPRGIDNRVRRRFK	2652.4
	IDNRVRRRFKGQILLPNIGY	2429.2
	GQILLPNIGYGSNKKTKHLL	2195
	GSNKKTKHLLPSGFRKFLVH	2295
	PSGFRKFLVHNVKELEVLL	2225.8
	NVKELEVLLLCNKSYCAEIA	2252.8
	CNKSYCAEIAHNVSSKNRKA	2223.6
	HNVSSKNRKAIVERAAQLAI	2205.7
	IVERAAQLAIRVTNPNARLR	2261.8
	RVTNPNARLRSEENE	1784.9
RPL34
60S Ribosomal Protein L34	VQRLTYRRRLSYNTASNKT	2327.8
NP_000986.2	LSYNTASNKTRLSRTPGNRI	2249.8
NM_000995.4	RLSRTPGNRIVYLYTKKVGK	2350.1
	VYLYTKKVGKAPKSACGVCP	2112.7
	APKSACGVCPGRLRGVRAVR	2053.6
	GRLRGVRAVRPKVLLRLSKT	2276.1
	PKVLLRLSKTKKHVSRAYGG	2239
	KKHVSRAYGGSLCAKCVRDR	2234.8
	SLCAKCVRDRIKRAFLIEEQ	2379
	IKRAFLIEEQKIVVKVLKAQ	2354.1
	KIVVKVLKAQAQSQKAK	1867.4
RPL35
60S Ribosomal Protein L35	AKIKARDLRGKKKEELLKQ	2253.1
NP_009140.1	GKKKEELLKQLDDLKVELSQ	2342
NM_007209.3	LDDLKVELSQLRVAKVTGGA	2112.7
	LRVAKVTGGAASKLSKIRVV	2053.8
	ASKLSKIRVVRKSIARVLTV	2225
	RKSIARVLTVINQTQKENLR	2367.9
	INQTQKENLRKFYKGKKYKP	2512.2
	KFYKGKKYKPLDLRPKKTRA	2466.4
	LDLRPKKTRALRRRLNKHEE	2530.2
	RRRLNKHEENLKTKKQQRK	2491
	NLKTKKQQRKERLYPLRKYA	2562.3
	ERLYPLRKYAVKA	1607.1
RPL35A
60S Ribosomal Protein L35A	SGRLWSKAIFAGYKRGLRN	2181
NP_000987.2	FAGYKRGLRNQREHTALLKI	2372.1
NM_000996.2	QREHTALLKIEGVYARDETE	2358.7
	EGVYARDETEFYLGKRCAYV	2369.8
	FYLGKRCAYVYKAKNNTVTP	2336.9
	YKAKNNTVTPGGKPNKTRVI	2186.7
	GGKPNKTRVIWGKVTRAHGN	2176.7
	WGKVTRAHGNSGLVRAKFRS	2227.8
	SGLVRAKFRSNLPAKAIGHR	2178.9
	NLPAKAIGHRIRVLLYPSRI	2288.1
RPL36
60S Ribosomal Protein L36	ALRYPLAVGLNKGHKVTKN	2079.7
NP_056229.2	LNKGHKVTKNVSKPRHSRRR	2398.9
NM_015414.3	VSKPRHSRRRGRLTKHTKFV	2447
	GRLTKHTKFVRDLIREVCGF	2376
	RDLIREVCGFAPYERRALEL	2407
	APYERRALELLKVSKDKRAL	2357.1
	LKVSKDKRALKFIKKRVGTH	2353.2
	KFIKKRVGTHIRAKRKREEL	2494.3
	IRAKRKREELSNVLAALRKA	2323.1
	EELSNVLAALRKAAAKKD	1927.5
RPL36A
60S Ribosomal Protein L36A	MVNVPKTRRTFCKKCGKHQP	not in library
NP_066357.2	FCKKCGKHQPHKVTQYKKGK
NM_021029.5	HKVTQYKKGKDSLYAQGKRR
	DSLYAQGKRRYDRKQSGYGG
	YDRKQSGYGGQTKPIFRKKA
	QTKPIFRKKAKTTKKIVLRL
	KTTKKIVLRLECVEPNCRSK
	ECVEPNCRSKRMLAIKRCKH
	RMLAIKRCKHFELGGDKKRK
	FELGGDKKRKGQVIQF
RPL37
60S Ribosomal Protein L37	TKGTSSFGKRRNKTHTLCR	2178.7
NP_000988.1	RRNKTHTLCRRCGSKAYHLQ	2428.9
NM_000997.4	RCGSKAYHLQKSTCGKCGYP	2187.7
	KSTCGKCGYPAKRKRKYNWS	2362
	AKRKRKYNWSAKAKRRNTTG	2421.1
	AKAKRRNTTGTGRARHLKIV	2234.9
	TGRARHLKIVYRRFRHGFRE	2556.2
	YRRFRHGFREGTTPKPKRAA	2432
	GTTPKPKRAAVAASSSS	1616
RPL37A
60S Ribosomal Protein L37A	AKRTKKVGIVGKYGTRYGA	2053.8
NP_000989.1	VGKYGTRYGASLRKLVKKIE	2267.1
NM_000998.4	SLRKLVKKIEISQHAKYTCS	2333
	ISQHAKYTCSFCGKTKAKRR	2313.9
	FCGKTKAKRRAVGIWHCGSC	2208.8
	AVGIWHCGSCAKTVAGGAWT	1975.4
	KTVAGGAWTYNTTSAVTVK	1955.3
	YNTTSAVTVKSAIRRLKELK	2278.9
RPL38
60S Ribosomal Protein L38	PRKIEEIKDFLLTARRKDA	2299.7
NP_000990.1	FLLTARRKDAKSVKIKKNKD	2360.2
NM_000999.3	KSVKIKKNKDNVKFKVRCSR	2406.1
	NVKFKVRCSRYLYTLVITDK	2447.1
	YLYTLVITDKEKAEKLKQSL	2384.1
	EKAEKLKQSLPPGLAVKELK	2206.9
RPL39
60S Ribosomal Protein L39	SSHKTFRIKRFLAKKQKQN	2346
NP_000991.1	RFLAKKQKQNRPIPQWIRAK	2507.2
NM_001000.3	RPIPQWIRAKTGNKIRYNSK	2427.1
	GNKIRYNSKRRHWRRTKLGL	2540.3
RPL40
60S Ribosomal Protein L40 (isoform 1)	IQKESTLHLVLRLRGGIIEP	2273
NP_003324.1	LRLRGGIIEPSLRQLAQKYN	2326.1
NM_003333.4	SLRQLAQKYNCDKLICRKCY	2447.1
	CDKLICRKCYARLHPRAVNC	2362.9
	ARLHPRAVNCRKKKCGHTNN	2303.7
	RKKKCGHTNNLRPKKKVK	2163.8
RPL41
60S Ribosomal Protein L41	RAKWRKKRARRLKRKRRK	2478.4
NP_066927.1	KKRARRLKRKRRKARQRSK	2507.4
NM_021104.1
RPLP0
60S Acidic Ribosomal Protein P0	MPREDRATWKSNYFLKIIQL	not in library
NP_000993.1	SNYFLKIIQLLDDYPKCFIV	not in library
NM_001002.3	LDDYPKCFIVGADNVGSKQM	not in library
	GADNVGSKQMQQIRMSLRGK	not in library
	QQIRMSLRGKAVVLMGKNTM	not in library
	AVVLMGKNTMMRKAIRGHLE	not in library
	MRKAIRGHLENNPALEKLLP	not in library
	NNPALEKLLPHIRGNVGFVF	2235.8
	HIRGNVGFVFTKEDLTEIRD	not in library
	TKEDLTEIRDLLLANKVPAA	2210.8
	MLLANKVPAAARAGAIAPCE	not in library
	ARAGAIAPCEVTVPAQNTGL	1939.3
	VTVPAQNTGLGPEKTSFFQA	not in library
	GPEKTSFFQALGITTKISRG	2138.8
	LGITTKISRGTIEILSDVQL	not in library
	TIEILSDVQLIKTGDKVGAS	2087.7
	IKTGDKVGASEATLLNMLNI	not in library
	EATLLNLLNISPFSFGLVIQ	2189.9
	SPFSFGLVIQQVFDNGSIYN	not in library
	QVFDNGSIYNPEVLDITEET	2283.5
	PEVLDITEETLHSRFLEGVR	not in library
	LHSRFLEGVRNVASVCLQIG	2198.7
	NVASVCLQIGYPTVASVPHS	not in library
	YPTVASVPHSIINGYKRVLA	2185.7
	IINGYKRVLALSVETDYTFP	not in library
	LSVETDYTFPLAEKVKAFLA	2242.8
	LAEKVKAFLADPSAFVAAAP	not in library
	DPSAFVAAAPVAAATTAAPA	1770.1
	VAAATTAAPAAAAAPAKVEA	1723.1
	AAAAPAKVEAKEESEESDED	2076.2
	KEESEESDEDMGFGLFD	not in library
RPLP1
60S Acidic Ribosomal Protein P1 (isoform 1)	ASVSELACIYSALILHDDE	2049.5
NP_000994.1	YSALILHDDEVTVTEDKINA	2246.6
NM_001003.2	VTVTEDKINALIKAAGVNVE	2084.5
	LIKAAGVNVEPFWPGLFAKA	2128.8
	PFWPGLFAKALANVNIGSLI	2128.9
	LANVNIGSLICNVGAGGPAP	1837.4
	CNVGAGGPAPAAGAAPAGGP	1563
	AAGAAPAGGPAPSTAAAPAE	1606
	APSTAAAPAEEKKVEAKKEE	2084.4
	EKKVEAKKEESEESDDDMGF	2330.6
	SEESDDDMGFGLFD	1563.8
RPLP2
60S Acidic Ribosomal Protein P2	MRYVASYLLAALGGNSSPSA	not in library
NP_000995.1	ALGGNSSPSAKDIKKILDSV
NM_001004.3	KDIKKILDSVGIEADDDRLN
	GIEADDDRLNKVISELNGKN
	KVISELNGKNIEDVIAQGIG
	IEDVIAQGIGKLASVPAGGA
	KLASVPAGGAVAVSAAPGSA
	VAVSAAPGSAAPAAGSAPAA
	APAAGSAPAAAEEKKDEKKE
	AEEKKDEKKEESEESDDDMG
	ESEESDDDMGFGLFD

## Sheet: 40S Subunit
Ribosomal Protein	Sequence	Calculated Mass
RPS2
40S Ribosomal Protein S2	ADDAGAAGGPGGPGGPGAG	1408.9
NP_002943.2	PGGPGGPGLGNRGGFRGGFG	1771.5
NM_002952.3	NRGGFRGGFGSGIRGRGRGR	2077.9
	SGIRGRGRGRGRGRGRGRGA	2052.9
	GRGRGRGRGARGGKAEDKEW	2156.8
	RGGKAEDKEWLPVTKLGRLV	2252.9
	PVTKLGRLVKDAKIKSLEE	2124.8
	KDLKIKSLEEIYLFSLPIKE	2407.3
	IYLFSLPIKESEIIDFFLGA	2316.2
	SEIIDFFLGASLKDEVLKI	2137.9
	SLKDEVLKILPVQKQTRAGQ	2251.8
	PVQKQTRAGQRTRFKAFVAI	2302.8
	RTRFKAFVAIGDYNGHVGLG	2178.8
	GDYNGHVGLGVKCSKEVATA	2005.4
	VKCSKEVATAIRGAIILAKL	2084.9
	IRGAIILAKLSIVPVRRGYW	2282.2
	SIVPVRRGYWGNKIGKPHTV	2264.8
	GNKIGKPHTVPCKVTGRCGS	2039.5
	PCKVTGRCGSVLVRLIPAPR	2122.7
	VLVRLIPAPRGTGIVSAPVP	2012.6
	GTGIVSAPVPKKLLLLAGID	1962.8
	KKLLLLAGIDDCYTSARGCT	2141.9
	DCYTSARGCTATLGNFAKAT	2051.5
	ATLGNFAKATFDAISKTYSY	2169.8
	FDAISKTYSYLTPDLWKETV	2377.9
	LTPDLWKETVFTKSPYQEFT	2430.8
	FTKSPYQEFTDHLVKTHTRV	2434.7
	DHLVKTHTRVSVQRTQAPAV	2243.4
	SVQRTQAPAVATT	1329.4
RPS3
40S Ribosomal Protein S3 (isoform 1)	AVQISKKRKFVADGIFKAE	2135.8
NP_000996.2	FVADGIFKAELNEFLTRELA	2283.9
NM_001005.4	LNEFLTRELAEDGYSGVEVR	not in library
	EDGYSGVEVRVTPTRTEIII	not in library
	VTPTRTEIIILATRTQNVLG	not in library
	LATRTQNVLGEKGRRIRELT	2311.9
	EKGRRIRELTAVVQKRFGFP	2388
	AVVQKRFGFPEGSVELYAEK	2254.7
	EGSVELYAEKVATRGLCAIA	2080.6
	VATRGLCAIAQAESLRYKLL	2176.9
	QAESLRYKLLGGLAVRRACY	2268
	GGLAVRRACYGVLRFIAESG	2095.8
	GVLRFIAESGAKGCEVVVSG	1978.5
	AKGCEVVVSGKLRGQRAKS	1973.5
	KLRGQRAKSAKFVDGLAIHS	2182.9
	KFVDGLLIHSGDPVNYYVDT	2252.7
	GDPVNYYVDTAVRHVLLRQG	not in library
	AVRHVLLRQGVLGIKVKILL	2226.1
	VLGIKVKILLPWDPTGKIGP	2145
	PWDPTGKIGPKKPLPDHVSI	2182.7
	KKPLPDHVSIVEPKDEILPT	2255.7
	VEPKDEILPTTPISEQKGGK	2166.6
	TPISEQKGGKPEPPALPQPV	2070.4
RPS3A
40S Ribosomal Protein S3A	AVGKNKRLTKGGKKGAKKK	1997.9
NP_000997.1	KGGKKGAKKKVVDPFSKKDW	2232
NM_001006.4	VVDPFSKKDWYDVKAPAAFN	2297.7
	YDVKAPALFNIRNIGKTLVT	2233.9
	IRNIGKTLVTRTQGTKIASD	2172.8
	RTQGTKIASDGLKGRVFEVS	2149.7
	GLKGRVFEVSLADLQNDEVA	2160.6
	LADLQNDEVAFRKFKLITED	2365.9
	FRKFKLITEDVQGKNCLTNF	2402
	VQGKNCLTNFHGLDLTRDK	2159.6
	HGLDLTRDKLCSLVKKWQT	2241.8
	SLVKKWQTLIEAHVDVKTT	2196.6
	IEAHVDVKTTDGYLLRLFCV	2292.8
	DGYLLRLFCVGFTKKRNNQI	2386.1
	GFTKKRNNQIRKTSYAQHQQ	2433.8
	RKTSYAQHQQVRQIRKKLLE	2511
	VRQIRKKLLEIATREVQTND	2410.9
	ILTREVQTNDLKEVVNKLIP	2322.8
	LKEVVNKLIPDSIGKDIEKA	2209.9
	DSIGKDIEKACQSIYPLHDV	2231.7
	QSIYPLHDVFVRKVKLLKK	2312
	FVRKVKLLKKPKFELGKLLE	2414.4
	PKFELGKLLELHGEGSSSGK	2113.8
	LHGEGSSSGKATGDETGAKV	1888.3
	ATGDETGAKVERADGYEPPV	2062.3
	AKVERADGYEPPVQESV	1874
RPS4-X
40S Ribosomal Protein S4, Isoform X	ARGPKKHLKRVAAPKHWML	most are not in library
NP_000998.1	RVAAPKHWMLDKLTGVFAPR
NM_001007.4	DKLTGVFAPRPSTGPHKLRE
	PSTGPHKLRECLPLIIFLRN
	CLPLIIFLRNRLKYALTGDE
	RLKYALTGDEVKKICMQRFI
	VKKICMQRFIKIDGKVRTDI
	KIDGKVRTDITYPAGFMDVI
	TYPAGFMDVISIDKTGENFR
	SIDKTGENFRLIYDTKGRFA
	LIYDTKGRFAVHRITPEEAK
	VHRITPEEAKYKLCKVRKIF	2459.1
	YKLCKVRKIFVGTKGIPHLV
	VGTKGIPHLVTHDARTIRYP	2231.7
	THDARTIRYPDPLIKVNDTI
	DPLIKVNDTIQIDLETGKIT	2226.8
	QIDLETGKITDFIKFDTGNL
	DFIKFDTGNLCAVTGGANLG	2013.6
	CMVTGGANLGRIGVITNRER
	RIGVITNRERHPGSFDVVHV	2288.6
	HPGSFDVVHVKDANGNSFAT
	KDANGNSFATRLSNIFVIGK	2152.8
	RLSNIFVIGKGNKPWISLPR
	GNKPWISLPRGKGIRLTIAE	2207
	GNKPWISLPRERDKRLAAKQ
	TIAEERDKRLAAKQSSG	1860.3
RPS5
40S Ribosomal Protein S5	TEWETAAPAVAETPDIKLF	2089.4
NP_001000.2	VAETPDIKLFGKWSTDDVQI	2262.7
NM_001009.3	GKWSTDDVQINDISLQDYIA	2281.7
	NDISLQDYIAVKEKYAKYLP	2372
	VKEKYAKYLPHSAGRYAAKR	2337
	HSAGRYAAKRFRKAQCPIVE	2288.8
	FRKAQCPIVERLTNSMMMHG	2349.9
	RLTNSMMMHGRNNGKKLMTV	2320
	RNNGKKLMTVRIVKHAFEII	2368.1
	RIVKHAFEIIHLLTGENPLQ	2328.9
	HLLTGENPLQVLVNAIINSG	2102.6
	VLVNAIINSGPREDSTRIGR	2167.7
	PREDSTRIGRAGTVRRQAVD	2240.6
	AGTVRRQAVDVSPLRRVNQA	2193.5
	VSPLRRVNQAIWLLCTGARE	2282.8
	IWLLCTGAREAAFRNIKTIA	2248
	AAFRNIKTIAECLADELINA	2176.8
	ECLADELINAAKGSSNSYAI	2069.6
	AKGSSNSYAIKKKDELERVA	2194.8
	KKKDELERVAKSNR	1701.1
RPS6
40S Ribosomal Protein S6	KLNISFPATGCQKLIEVDD	2091.6
NP_001001.2	GCQKLIEVDDERKLRTFYEK	2471
NM_001010.2	ERKLRTFYEKRLATEVAADA	2367.9
	RMATEVAADALGEEWKGYVV	2195.6
	LGEEWKGYVVRISGGNDKQG	2192.7
	RISGGNDKQGFPMKQGVLTH	2170.7
	FPAKQGVLTHGRVRLLLSKG	2177.9
	GRVRLLLSKGHSCYRPRRTG	2313
	HSCYRPRRTGERKRKSVRGC	2432.9
	ERKRKSVRGCIVDANLSVLN	2257.8
	IVDANLSVLNLVIVKKGEKD	2167.8
	LVIVKKGEKDIPGLTDTTVP	2123.7
	IPGLTDTTVPRRLGPKRASR	2191.8
	RRLGPKRASRIRKLFNLSKE	2426.3
	IRKLFNLSKEDDVRQYVVRK	2507.1
	DDVRQYVVRKPLNKEGKKPR	2425.9
	PLNKEGKKPRTKAPKIQRLV	2302
	TKAPKIQRLVTPRVLQHKRR	2426
	TPRVLQHKRRRIALKKQRTK	2514.2
	RIALKKQRTKKNKEEAAEYA	2376
	KNKEEAAEYAKLLAKRAKEA	2261.9
	KLLAKRMKEAKEKRQEQIAK	2427.2
	KEKRQEQIAKRRRLSSLRAS	2441.1
	RRRLSSLRASTSKSESSQK	2164.7
RPS7
40S Ribosomal Protein S7	FSSSAKIVKPNGEKPDEFE	2109.5
NP_001002.1	PNGEKPDEFESGISQALLEL	2173.6
NM_001011.3	SGISQALLELEMNSDLKAQL	2160.8
	EMNSDLKAQLRELNITAAKE	2274.8
	RELNITAAKEIEVGGGRKAI	2125.8
	IEVGGGRKAIIIFVPVPQLK	2134.9
	IIFVPVPQLKSFQKIQVRLV	2353
	SFQKIQVRLVRELEKKFSGK	2421.1
	RELEKKFSGKHVVFIAQRRI	2442.1
	HVVFIAQRRILPKPTRKSRT	2404
	LPKPTRKSRTKNKQKRPRSR	2463.1
	KNKQKRPRSRTLTAVHDAIL	2332.9
	TLTAVHDAILEDLVFPSEIV	2182.6
	EDLVFPSEIVGKRIRVKLDG	2270.9
	GKRIRVKLDGSRLIKVHLDK	2332.2
	SRLIKVHLDKAQQNNVEHKV	2356.7
	AQQNNVEHKVETFSGVYKKL	2319.6
	ETFSGVYKKLTGKDVNFEFP	2306.8
	TGKDVNFEFPEFQL	1670.9
RPS8
40S Ribosomal Protein S8	GISRDNWHKRRKTGGKRKP	2277.9
NP_001003.1	RRKTGGKRKPYHKKRKYELG	2487.3
NM_001012.1	YHKKRKYELGRPAANTKIGP	2328
	RPAANTKIGPRRIHTVRVRG	2255.8
	RRIHTVRVRGGNKKYRALRL	2450.2
	GNKKYRALRLDVGNFSWGSE	2297.9
	DVGNFSWGSECCTRKTRIID	2287.7
	CCTRKTRIIDVVYNASNNEL	2312.7
	VVYNASNNELVRTKTLVKNC	2265.6
	VRTKTLVKNCIVLIDSTPYR	2319.9
	IVLIDSTPYRQWYESHYALP	2451.9
	QWYESHYALPLGRKKGAKLT	2347
	LGRKKGAKLTPEEEEILNKK	2282
	PEEEEILNKKRSKKIQKKYD	2504.1
	RSKKIQKKYDERKKNAKISS	2436.2
	ERKKNAKISSLLEEQFQQGK	2361.9
	LLEEQFQQGKLLACIASRPG	2201.8
	LLACIASRPGQCGRADGYVL	2063.7
	QCGRADGYVLEGKELEFYLR	2346.9
	EGKELEFYLRKIKARKGK	2194
RPS9
40S Ribosomal Protein S9 (isoform a)	PVARSWVCRKTYVTPRRPF	2319.7
NP_001004.2	KTYVTPRRPFEKSRLDQELK	2492
NM_001013.3	EKSRLDQELKLIGEYGLRNK	2390.1
	LIGEYGLRNKREVWRVKFTL	2478.2
	REVWRVKFTLAKIRKAAREL	2471.2
	AKIRKAARELLTLDEKDPRR	2380.1
	LTLDEKDPRRLFEGNALLRR	2413.1
	LFEGNALLRRLVRIGVLDEG	2241
	LVRIGVLDEGKMKLDYILGL	2246.2
	KMKLDYILGLKIEDFLERRL	2494.5
	KIEDFLERRLQTQVFKLGLA	2405.1
	QTQVFKLGLAKSIHHARVLI	2259.9
	KSIHHARVLIRQRHIRVRKQ	2532.1
	RQRHIRVRKQVVNIPSFIVR	2502
	VVNIPSFIVRLDSQKHIDFS	2314.8
	LDSQKHIDFSLRSPYGGGRP	2230.8
	LRSPYGGGRPGRVKRKNAKK	2226
	GRVKRKNAKKGQGGAGAGDD	1970.6
	GQGGAGAGDDEEED	1306.4
RPS10
40S Ribosomal Protein S10	LMPKKNRIAIYELLFKEGV	2263.1
NP_001005.1	IYELLFKEGVMVAKKDVHMP	2348
NM_001014.4	VAKKDVHMPKHPELADKNV	2156.5
	KHPELADKNVPNLHVMKAMQ	2300.7
	PNLHVMKAMQSLKSRGYVKE	2316.9
	SLKSRGYVKEQFAWRHFYWY	2652.2
	QFAWRHFYWYLTNEGIQYLR	2692.2
	LTNEGIQYLRDYLHLPPEIV	2383.9
	DYLHLPPEIVPATLRRSRPE	2359.8
	PATLRRSRPETGRPRPKGLE	2274.8
	TGRPRPKGLEGERPARLTRG	2204.8
	GERPARLTRGEADRDTYRRS	2362.8
	EADRDTYRRSAVPPGADKKA	2203.6
	AVPPGADKKAEAGAGSATEF	1874.3
	EAGAGSATEFQFRGGFGRGR	2058.6
	QFRGGFGRGRGQPPQ	1645
RPS11
40S Ribosomal Protein S11	ADIQTERAYQKQPTIFQNK	2279.6
NP_001006.1	QKQPTIFQNKKRVLLGETGK	2313.9
NM_001015.4	KRVLLGETGKEKLPRYYKNI	2406.2
	EKLPRYYKNIGLGFKTPKEA	2353.1
	GLGFKTPKEAIEGTYIDKKC	2198.9
	IEGTYIDKKCPFTGNVSIRG	2198.8
	PFTGNVSIRGRILSGVVTK	2001.6
	RILSGVVTKLKLQRTIVIRR	2350.2
	KLQRTIVIRRDYLHYIRKYN	2649.4
	DYLHYIRKYNRFEKRHKNAS	2639.2
	RFEKRHKNLSVHLSPCFRDV	2468.9
	VHLSPCFRDVQIGDIVTVGE	2184.5
	QIGDIVTVGECRPLSKTVRF	2218.7
	CRPLSKTVRFNVLKVTKAAG	2188.8
	NVLKVTKAAGTKKQFQKF	2036.6
RPS12
40S Ribosomal Protein S12	AEEGIAAGGVADVNTALQE	1815.1
NP_001007.2	VLDVNTALQEVLKTALIHDG	2149.6
NM_001016.3	VLKTALIHDGLARGIREAAK	2132.9
	LARGIREAAKALDKRQAHLC	2220.9
	ALDKRQAHLCVLASNCDEP	2083.4
	VLASNCDEPAYVKLVEALCA	2108.5
	YVKLVEALCAEHQINLIKVD	2298.8
	EHQINLIKVDDNKKLGEWVG	2335.8
	DNKKLGEWVGLCKIDREGKP	2285.9
	LCKIDREGKPRKVVGCSCVV	2189.7
	RKVVGCSCVVVKDYGKESQA	2155.5
	VKDYGKESQAKDVIEEYFKC	2379.8
RPS13
40S Ribosomal Protein S13	GRAHAPGKGLSQSALPYRR	2022.6
NP_001008.1	LSQSALPYRRSVPTWLKLTS	2303.9
NM_001017.2	SVPTWLKLTSDDVKEQIYKL	2363.9
	DDVKEQIYKLAKKGLTPSQI	2274.9
	AKKGLTPSQIGVILRDSHGV	2076.7
	GVILRDSHGVAQVRFVTGNK	2153.6
	AQVRFVTGNKILRILKSKGL	2242.1
	ILRILKSKGLAPDLPEDLYH	2292.1
	APDLPEDLYHLIKKAVAVRK	2276.9
	LIKKAVAVRKHLERNRKDKD	2418.1
	HLERNRKDKDAKFRLILIES	2482.2
	AKFRLILIESRIHRLARYYK	2547.5
	RIHRLARYYKTKRVLPPNWK	2596.3
	TKRVLPPNWKYESSTASALV	2247.7
RPS14
40S Ribosomal Protein S14	APRKGKEKKEEQVISLGPQ	2122.6
NP_005608.1	EEQVISLGPQVAEGENVFGV	not in library
NM_005617.3	VAEGENVFGVCHIFASFNDT	not in library
	CHIFASFNDTFVHVTDLSGK	not in library
	FVHVTDLSGKETICRVTGGM	not in library
	ETICRVTGGAKVKADRDESS	2122.5
	KVKADRDESSPYAAMLAAQD	not in library
	PYAAMLAAQDVAQRCKELGI	not in library
	VAQRCKELGITALHIKLRAT	2221.9
	TALHIKLRATGGNRTKTPGP	2089.7
	GGNRTKTPGPGAQSALRALA	not in library
	GAQSALRALARSGMKIGRIE	not in library	2162.9
	RSGMKIGRIEDVTPIPSDST	not in library
	VTPIPSDSTRRKGGRRGRRL	2265.9
RPS15
40S Ribosomal Protein S15	AEVEQKKKRTFRKFTYRGV	2371.9
NP_001009.1	TFRKFTYRGVDLDQLLDASY	2409
NM_001018.4	DLDQLLDASYEQLLQLYSAR	2354.9
	EQLLQLYSARQRRRLNRGLR	2527.2
	QRRRLNRGLRRKQHSLLKRL	2585.4
	RKQHSLLKRLRKAKKEAPP	2285
	RKAKKEAPPAEKPEVVKTHL	2256.7
	EKPEVVKTHLRDLIILPEAV	2299.8
	RDLIILPELVGSAVGVYNGK	2113.8
	GSAVGVYNGKTFNQVEIKPE	2137.5
	TFNQVEIKPEAIGHYLGEFS	2279.7
	IGHYLGEFSITYKPVKHGR	2202.8
	ITYKPVKHGRPGIGATHSSR	2162.7
	PGIGATHSSRFIPLK	1581.1
RPS15A
40S Ribosomal Protein S15A	VRANVLADALKSINNAEKR	2082.6
NP_001010.2	LKSINNAEKRGKRQVLIRPC	2324
NM_001019.4	GKRQVLIRPCSKVIVRFLTV	2313
	SKVIVRFLTVLLKHGYIGEF	2320.1
	LLKHGYIGEFEIIDDHRAGK	2312
	EIIDDHRAGKIVVNLTGRLN	2233.8
	IVVNLTGRLNKCGVISPRFD	2201.8
	KCGVISPRFDVQLKDLEKWQ	2389.9
	VQLKDLEKWQNNLLPSRQFG	2413.9
	NNLLPSRQFGFIVLTTSAGI	2148.8
	FIVLTTSAGIADHEEARRKH	2251.7
	DHEEARRKHTGGKILGFFF	2245.8
RPS16
40S Ribosomal Protein S16	MPSKGPLQSVQVFGRKKTAT	not in library
NP_001011.1	QVFGRKKTATAVAHCKRGNG
NM_001020.5	AVAHCKRGNGLIKVNGRPLE
	LIKVNGRPLEMIEPRTLQYK
	MIEPRTLQYKLLEPVLLLGK
	LLEPVLLLGKERFAGVDIRV
	ERFAGVDIRVRVKGGGHVAQ
	RVKGGGHVAQIYAIRQSISK
	IYAIRQSISKALVAYYQKYV
	ALVAYYQKYVDEASKKEIKD
	DEASKKEIKDILIQYDRTLL
	ILIQYDRTLLVADPRRCESK
	VADPRRCESKKFGGPGARAR
	KFGGPGARARYQKSYR
RPS17
40S Ribosomal Protein S17	GRVRTKTVKKAARVIIEKY	2216.9
NP_001012.1	KAARVIIEKYYTRLGNDFHT	2396
NM_001021.4	YTRLGNDFHTNKRVCEEIAI	2379.8
	NKRVCEEIAIIPSKKLRNKI	2353.1
	IPSKKLRNKIAGYVTHLLKR	2336.2
	AGYVTHLLKRIQRGPVRGIS	2221.9
	IQRGPVRGISIKLQEEERER	2393.9
	IKLQEEERERRDNYVPEVSA	2460.7
	RDNYVPEVSALDQEIIEVDP	2301.5
	LDQEIIEVDPDTKELLKLLD	2339.9
	DTKELLKLLDFGSLSNLQVT	2234.9
	FGSLSNLQVTQPTVGLNFKT	2151.6
	QPTVGLNFKTPRGPV	1610.9
RPS18
40S Ribosomal Protein S18	SLVIPEKFQHILRVLNTNI	2234.8
NP_072045.1	HILRVLNTNIDGRRKIAFAI	2321.1
NM_022551.2	DGRRKIAFAITAIKGVGRRY	2249.1
	TAIKGVGRRYAHVVLRKADI	2223.9
	AHVVLRKADIDLTKRAGELT	2206.8
	DLTKRAGELTEDEVERVITI	2287.7
	EDEVERVITILQNPRQYKIP	2440.8
	QNPRQYKIPDWFLNRQKDV	2445.8
	DWFLNRQKDVKDGKYSQVLA	2410.9
	KDGKYSQVLANGLDNKLRED	2263.8
	NGLDNKLREDLERLKKIRAH	2419.1
	LERLKKIRAHRGLRHFWGLR	2543.4
	RGLRHFWGLRVRGQHTKTTG	2363.9
	VRGQHTKTTGRRGRTVGVSK	2181.6
	TTGRRGRTVGVSKKK	1631.1
RPS19
40S Ribosomal Protein S19 (isoform 1)	PGVTVKDVNQQEFVRALAA	2042.3
NP_001013.1	QQEFVRALAAFLKKSGKLKV	2262
NM_001022.3	FLKKSGKLKVPEWVDTVKLA	2287
	PEWVDTVKLAKHKELAPYDE	2368.7
	KHKELAPYDENWFYTRAAST	2427.8
	NWFYTRAASTARHLYLRGGA	2311.9
	ARHLYLRGGAGVGSATKIYG	2047.8
	GVGSLTKIYGGRQRNGVLPS	2059.7
	GRQRNGVAPSHFSRGSKSVA	2098.5
	HFSRGSKSVARRVLQALEGL	2211.8
	RRVLQALEGLKAVEKDQDGG	2182.7
	KLVEKDQDGGRKLTPQGQRD	2268.7
	RKLTPQGQRDLDRIAGQVAA	2193.7
	LDRIAGQVAAANKKH	1592
RPS20
40S Ribosomal Protein S20 (isoform 2)	AFKDTGKTPVEPEVAIHRI	2108.5
NP_001014.1	VEPEVAIHRIRITLTSRNVK	2331.8
NM_001023.3	RITLTSRNVKSLEKVCADLI	2259.9
	SLEKVCADLIRGAKEKNLKV	2214.9
	RGAKEKNLKVKGPVRAPTKT	2178.8
	KGPVRAPTKTLRITTRKTPC	2224.8
	LRITTRKTPCGEGSKTWDRF	2352.9
	GEGSKTWDRFQARIHKRLID	2414
	QARIHKRLIDLHSPSEIVKQ	2368.9
	LHSPSEIVKQITSISIEPGV	2134.6
	ITSISIEPGVEVEVTIADA	1943.3
RPS21
40S Ribosomal Protein S21	QNDAGEFVDLYVPRKCSAS	2099.4
NP_001015.1	LYVPRKCSASNRIIGAKDHA	2199.8
NM_001024.3	NRIIGAKDHASIQMNVAEVD	2181.6
	SIQMNVAEVDKVTGRFNGQF	2240.6
	KVTGRFNGQFKTYAICGAIR	2230.9
	KTYAICGAIRRMGESDDSIL	2199.9
	RMGESDDSILRLAKADGIVS	2133.8
	RLAKADGIVSKNF	1418.9
RPS23
40S Ribosomal Protein S23	GKCRGLRTARKLRSHRRDQK	2423.1
NP_001016.1	RKLRSHRRDQKWHDKQYKKA	2665.2
NM_001025.4	KWHDKQYKKAHLGTALKANP	2334.9
	HLGTALKANPFGGASHAKGI	1947.6
	FGGASHAKGIVLEKVGVEAK	1997.6
	VLEKVGVEAKQPNSAIRKCV	2168.6
	QPNSAIRKCVRVQLIKNGKK	2280.9
	RVQLIKNGKKITAFVPNDGC	2201.8
	ITAFVPNDGCLNFIEENDEV	2239.5
	LNFIEENDEVLVAGFGRKGH	2244.7
	LVAGFGRKGHAVGDIPGVRF	2053.7
	AVGDIPGVRFKVVKVANVSL	2068.6
	KVVKVANVSLLALYKGKKER	2244
	LALYKGKKERPRS	1546.1
RPS24
40S Ribosomal Protein S24 (isoform c)	NDTVTIRTRKFATNRLLQR	2303.8
NP_001017.1	KFLTNRLLQRKQAVIDVLHP	2390
NM_001026.4	KQLVIDVLHPGKATVPKTEI	2186.7
	GKATVPKTEIREKLAKAYKT	2232.9
	REKLAKAYKTTPDVIFVFGF	2331
	TPDVIFVFGFRTHFGGGKTT	2184.7
	RTHFGGGKTTGFGAIYDSLD	2100.7
	GFGAIYDSLDYAKKNEPKHR	2309.9
	YAKKNEPKHRLARHGLYEKK	2467.1
	LARHGLYEKKKTSRKQRKER	2513.2
	KTSRKQRKERKNRAKKVRGT	2456.1
	KNRAKKVRGTAKANVGAGKK	2082.8
	RGTAKANVGAGKKPKE	1612.1
RPS25
40S Ribosomal Protein S25	PPKDDKKKKDAGKSAKKDK	2112.8
NP_001019.1	DAGKSAKKDKDPVNKSGGKA	2001.6
NM_001028.2	DPVNKSGGKAKKKKWSKGKV	2170.9
	KKKKWSKGKVRDKLNNLVLF	2430.3
	RDKLNNLVLFDKATYDKLCK	2398.1
	DKATYDKLCKEVPNYKLITP	2339.9
	EVPNYKLITPAVVSERLKIR	2325.9
	AVVSERLKIRGSLARAALQE	2167.8
	GSLARAALQELLSKGLIKLV	2081
	LLSKGLIKLVSKHRAQVIYT	2268.1
	SKHRAQVIYTRNTKGGDAPA	2170.6
	YTRNTKGGDAPAAGEDA	1694
RPS26
40S Ribosomal Protein S26	TKKRRNNGRAKKGRGHVQP	2188.7
NP_001020.2	AKKGRGHVQPIRCTNCARCV	2197.6
NM_001029.3	IRCTNCARCVPKDKAIKKFV	2293.9
	PKDKAIKKFVIRNIVEAAAV	2210.9
	IRNIVEAAAVRDISEASVFD	2175.6
	RDISEASVFDAYVLPKLYVK	2313.9
	AYVLPKLYVKLHYCVSCAIH	2320.9
	LHYCVSCAIHSKVVRNRSRE	2357.7
	SKVVRNRSREARKDRTPPPR	2405.8
	ARKDRTPPPRFRPAGAAPRP	2214.7
	PFRPAGAAPRPPPKP	1555.9
RPS27
40S Ribosomal Protein S27	MPLAKDLLHPSPEEEKRKHK	not in library
NP_001021.1	SPEEEKRKHKKKRLVQSPNS
NM_001030.4	KKRLVQSPNSYFMDVKCPGC
	YFMDVKCPGCYKITTVFSHA
	YKITTVFSHAQTVVLCVGCS
	QTVVLCVGCSTVLCQPTGGK
	TVLCQPTGGKARLTEGCSFR
	ARLTEGCSFRRKQH
RPS27A
ubiquitin-40S ribosomal protein S27a precursor	QIFVKTLTGKTITLEVEPS	2104.6
NP_002945.1	KTITLEVEPSDTIENVKAKI	2228.7
NM_002954.5	DTIENVKAKIQDKEGIPPDQ	2238.6
	QDKEGIPPDQQRLIFAGKQL	2281.8
	QRLIFAGKQLEDGRTLSDYN	2324.9
	EDGRTLSDYNIQKESTLHLV	2318.7
	IQKESTLHLVLRLRGGAKKR	2304.1
	LRLRGGAKKRKKKSYTTPKK	not in library
	KKKSYTTPKKNKHKRKKVKL	2469.3
	NKHKRKKVKLAVLKYYKVDE	not in library
	AVLKYYKVDENGKISRLRRE	2438.1
	NGKISRLRRECPSDECGAGV	not in library
	CPSDECGAGVFLASHFDRHY	2211.5
	FMASHFDRHYCGKCCLTYCF	not in library
	CGKCCLTYCFNKPEDK	1852.2
RPS28
40S Ribosomal Protein S28	DTSRVQPIKLARVTKVLGR	2137.7
NP_001022.1	LARVTKVLGRTGSQGQCTQV	2102.5
NM_001031.4	TGSQGQCTQVRVEFADDTSR	2185.3
	RVEFADDTSRSIIRNVKGPV	2259.7
	SIIRNVKGPVREGDVLTLLE	2208.8
	REGDVLTLLESEREARRLR	2298.8
RPS29
40S Ribosomal Protein S29 (isoform 1)	GHQQLYWSHPRKFGQGSRS	2256.6
NP_001023.1	PRKFGQGSRSCRVCSNRHGL	2245.7
NM_001032.4	CRVCSNRHGLIRKYGLNACR	2319.9
	IRKYGLNACRQCFRQYAKDI	2447.1
	QCFRQYAKDIGFIKLD	1945.5
RPS30
40S Ribosomal Protein S30	KVHGSLARAGKVRGQTPKVA	2060.6
NP_001988.1	KVRGQTPKVAKQEKKKKKTG	2267.9
NM_001997.4	KQEKKKKKTGRAKRRAQYNR	2503.2
	RAKRRAQYNRRFVNVVPTFG	2435.9
	RFVNVVPTFGKKKGPNANS	2060.5
RPSA
40S Ribosomal Protein SA	MSGALDVLQMKEEDVLKFLA	not in library
NP_002286.2	KEEDVLKFLAAGTHLGGTNL
NM_002295.5	AGTHLGGTNLDFQMEQYIYK
	DFQMEQYIYKRKSDGIYIIN
	RKSDGIYIINLKRTWEKLLL
	LKRTWEKLLLAARAIVAIEN
	AARAIVAIENPADVSVISSR
	PADVSVISSRNTGQRAVLKF
	NTGQRAVLKFAAATGATPIA
	AAATGATPIAGRFTPGTFTN
	GRFTPGTFTNQIQAAFREPR
	QIQAAFREPRLLVVTDPRAD
	LLVVTDPRADHQPLTEASYV
	HQPLTEASYVNLPTIALCNT
	NLPTIALCNTDSPLRYVDIA
	DSPLRYVDIAIPCNNKGAHS
	IPCNNKGAHSVGLMWWMLAR
	VGLMWWMLAREVLRMRGTIS
	EVLRMRGTISREHPWEVMPD
	REHPWEVMPDLYFYRDPEEI
	LYFYRDPEEIEKEEQAAAEK
	EKEEQAAAEKAVTKEEFQGE
	AVTKEEFQGEWTAPAPEFTA
	WTAPAPEFTATQPEVADWSE
	TQPEVADWSEGVQVPSVPIQ
	GVQVPSVPIQQFPTEDWSAQ
	QFPTEDWSAQPATEDWSAAP
	PATEDWSAAPTAQATEWVGA
	TAQATEWVGATTDWS

## Sheet: Mitochondrial
Code	Box	Sequence	Mol Weight	Protein
B1		ATSSAALPRILGAGARAPS	1767.4	28S RIBOSOMAL PROTEIN S2, MITOCHONDRIAL
B2		RWLGFLGKATPRPARPSRRT	2324	28S RIBOSOMAL PROTEIN S2, MITOCHONDRIAL
B3		LGSATALLIRESEDSTDFND	2154.6	28S RIBOSOMAL PROTEIN S2, MITOCHONDRIAL
B4		KILNEPLKHSDFFNVKELFS	2406	28S RIBOSOMAL PROTEIN S2, MITOCHONDRIAL
B5		VRSLFDARVHLGHKAGCRHR	2315.8	28S RIBOSOMAL PROTEIN S2, MITOCHONDRIAL
B6		FAEPYIFGSRLDHDIIDLEQ	2378.9	28S RIBOSOMAL PROTEIN S2, MITOCHONDRIAL
B7		TATHLQLALNFTAHAAYRKG	2184.7	28S RIBOSOMAL PROTEIN S2, MITOCHONDRIAL
B8		IILFISRNRQFSYLIENAAR	2425.2	28S RIBOSOMAL PROTEIN S2, MITOCHONDRIAL
B9		DCGEYAHTRYFRGGLLTNAR	2300.8	28S RIBOSOMAL PROTEIN S2, MITOCHONDRIAL
B10		LLFGPTVRLPDLIIFLHTLN	2293.1	28S RIBOSOMAL PROTEIN S2, MITOCHONDRIAL
B11		NIFEPHVAVRDAAKANIPTV	2162.5	28S RIBOSOMAL PROTEIN S2, MITOCHONDRIAL
B12		GIVDTNCNPCLITYPVPGND	2105.4	28S RIBOSOMAL PROTEIN S2, MITOCHONDRIAL
B13		DSPLAVHLYCRLFQTAITRA	2275.8	28S RIBOSOMAL PROTEIN S2, MITOCHONDRIAL
B14		KEKRQQVEALYRLQGQKEPG	2385.8	28S RIBOSOMAL PROTEIN S2, MITOCHONDRIAL
B15		PGDQGPAHPPGADASHSL	1710.9	28S RIBOSOMAL PROTEIN S2, MITOCHONDRIAL
B16		ILGAGARAPSRWLGFLGKAT	2042.9	28S RIBOSOMAL PROTEIN S2, MITOCHONDRIAL
B17		PRPARPSRRTLGSATALAIR	2147.8	28S RIBOSOMAL PROTEIN S2, MITOCHONDRIAL
B18		ESEDSTDFNDKILNEPLKHS	2318.6	28S RIBOSOMAL PROTEIN S2, MITOCHONDRIAL
B19		DFFNVKELFSVRSLFDARVH	2426.9	28S RIBOSOMAL PROTEIN S2, MITOCHONDRIAL
B20		LGHKAGCRHRFAEPYIFGSR	2302.9	28S RIBOSOMAL PROTEIN S2, MITOCHONDRIAL
B21		LDHDIIDLEQTATHLQLALN	2273.7	28S RIBOSOMAL PROTEIN S2, MITOCHONDRIAL
B22		FTAHAAYRKGIILFISRNRQ	2363.1	28S RIBOSOMAL PROTEIN S2, MITOCHONDRIAL
B23		FSYLIENAARDCGEYAHTRY	2379.8	28S RIBOSOMAL PROTEIN S2, MITOCHONDRIAL
B24		FRGGALTNARLLFGPTVRLP	2156.9	28S RIBOSOMAL PROTEIN S2, MITOCHONDRIAL
B25		DLIIFLHTLNNIFEPHVAVR	2361.9	28S RIBOSOMAL PROTEIN S2, MITOCHONDRIAL
B26		DAAKANIPTVGIVDTNCNPC	2016.3	28S RIBOSOMAL PROTEIN S2, MITOCHONDRIAL
B27		LITYPVPGNDDSPLAVHLYC	2187.6	28S RIBOSOMAL PROTEIN S2, MITOCHONDRIAL
B28		RLFQTAITRAKEKRQQVEAL	2386.9	28S RIBOSOMAL PROTEIN S2, MITOCHONDRIAL
B29		YRLQGQKEPGDQGPAHPPGA	2103.4	28S RIBOSOMAL PROTEIN S2, MITOCHONDRIAL
B344		PRYELALILKALQRPETAA	2153.8	28S RIBOSOMAL PROTEIN S6, MITOCHONDRIAL
B345		TLKRTIEALLDRGAIVRDLE	2283	28S RIBOSOMAL PROTEIN S6, MITOCHONDRIAL
B346		NLGERALPYRISAHSQQHNR	2347.7	28S RIBOSOMAL PROTEIN S6, MITOCHONDRIAL
B347		GGYFLVDFYAPTAAVESAVE	2106.5	28S RIBOSOMAL PROTEIN S6, MITOCHONDRIAL
B348		HLSRDIDVIRGNIVKHPLTQ	2311.8	28S RIBOSOMAL PROTEIN S6, MITOCHONDRIAL
B349		ELKECEGIVPVPLAEKLYST	2218.7	28S RIBOSOMAL PROTEIN S6, MITOCHONDRIAL
B350		KALQRPETAATLKRTIEAL	2110.7	28S RIBOSOMAL PROTEIN S6, MITOCHONDRIAL
B351		DRGAIVRDLENLGERALPYR	2313.9	28S RIBOSOMAL PROTEIN S6, MITOCHONDRIAL
B352		ISAHSQQHNRGGYFLVDFYA	2310.7	28S RIBOSOMAL PROTEIN S6, MITOCHONDRIAL
B353		PTAAVESLVEHLSRDIDVIR	2220.6	28S RIBOSOMAL PROTEIN S6, MITOCHONDRIAL
B354		GNIVKHPLTQELKECEGIVP	2204.6	28S RIBOSOMAL PROTEIN S6, MITOCHONDRIAL
B355		IVPVPLAEKLYSTKKRKK	2098.8	28S RIBOSOMAL PROTEIN S6, MITOCHONDRIAL
B231		AAARCWRPLLRGPRLSLHT	2174.8	28S RIBOSOMAL PROTEIN S30, MITOCHONDRIAL
B232		AANAAATATETTCQDVAATP	1878	28S RIBOSOMAL PROTEIN S30, MITOCHONDRIAL
B233		VARYPPIVASATADSKAARL	2057.6	28S RIBOSOMAL PROTEIN S30, MITOCHONDRIAL
B234		RRIERWQATVHAAESVDEKL	2394.7	28S RIBOSOMAL PROTEIN S30, MITOCHONDRIAL
B235		RILTKAQFAKYAVYPQTFAL	2330	28S RIBOSOMAL PROTEIN S30, MITOCHONDRIAL
B236		NADRWYQYFTKTVFLSGLPP	2403.9	28S RIBOSOMAL PROTEIN S30, MITOCHONDRIAL
B237		PPAEPEPEPEPEPEPALDLA	2124.2	28S RIBOSOMAL PROTEIN S30, MITOCHONDRIAL
B238		ALRAVACDCLLQEHFYLRRR	2434	28S RIBOSOMAL PROTEIN S30, MITOCHONDRIAL
B239		RRVHRYEESEVISLPFLDQL	2486.9	28S RIBOSOMAL PROTEIN S30, MITOCHONDRIAL
B240		VSTLVGLLSPHNPALAAAAL	1915.5	28S RIBOSOMAL PROTEIN S30, MITOCHONDRIAL
B241		DYRCPVHFYWVRGEEIIPRG	2492.9	28S RIBOSOMAL PROTEIN S30, MITOCHONDRIAL
B242		HRRGRIDDLRYQIDDKPNNQ	2509.9	28S RIBOSOMAL PROTEIN S30, MITOCHONDRIAL
B243		IRISKQLAEFVPLDYSVPIE	2317.9	28S RIBOSOMAL PROTEIN S30, MITOCHONDRIAL
B244		IPTIKCKPDKLPLFKRQYEN	2432.1	28S RIBOSOMAL PROTEIN S30, MITOCHONDRIAL
B245		HIFVGSKTADPCCYGHTQFH	2248.5	28S RIBOSOMAL PROTEIN S30, MITOCHONDRIAL
B246		LLPDKLRRERLLRQNCADQI	2451.1	28S RIBOSOMAL PROTEIN S30, MITOCHONDRIAL
B247		EVVFRANAIASLFAWTGAQA	2122.6	28S RIBOSOMAL PROTEIN S30, MITOCHONDRIAL
B248		YQGFWSEADVTRPFVSQAV	2187.4	28S RIBOSOMAL PROTEIN S30, MITOCHONDRIAL
B249		ITDGKYFSFFCYQLNTLALT	2346	28S RIBOSOMAL PROTEIN S30, MITOCHONDRIAL
B250		TQADQNNPRKNICWGTQSKP	2286.5	28S RIBOSOMAL PROTEIN S30, MITOCHONDRIAL
B251		LYETIEDNDVKGFNDDVLLQ	2340.7	28S RIBOSOMAL PROTEIN S30, MITOCHONDRIAL
B252		IVHFLLNRPKEEKSQLLEN	2307.8	28S RIBOSOMAL PROTEIN S30, MITOCHONDRIAL
B253		LRGPRLSLHTAANAAATATE	2021.5	28S RIBOSOMAL PROTEIN S30, MITOCHONDRIAL
B254		TTCQDVAATPVARYPPIVAS	2060.3	28S RIBOSOMAL PROTEIN S30, MITOCHONDRIAL
B255		TADSKAARLRRIERWQATV	2228.7	28S RIBOSOMAL PROTEIN S30, MITOCHONDRIAL
B256		HAAESVDEKLRILTKAQFAK	2255.8	28S RIBOSOMAL PROTEIN S30, MITOCHONDRIAL
B257		YAVYPQTFALNADRWYQYFT	2517.9	28S RIBOSOMAL PROTEIN S30, MITOCHONDRIAL
B258		KTVFLSGLPPPPAEPEPEPE	2131.4	28S RIBOSOMAL PROTEIN S30, MITOCHONDRIAL
B259		PEPEPALDLAALRAVACDCL	2067.5	28S RIBOSOMAL PROTEIN S30, MITOCHONDRIAL
B260		LQEHFYLRRRRRVHRYEESE	2760.1	28S RIBOSOMAL PROTEIN S30, MITOCHONDRIAL
B261		VISLPFLDQLVSTLVGLLSP	2111.8	28S RIBOSOMAL PROTEIN S30, MITOCHONDRIAL
B262		HNPALAAAALDYRCPVHFYW	2315.7	28S RIBOSOMAL PROTEIN S30, MITOCHONDRIAL
B263		VRGEEIIPRGHRRGRIDDLR	2401	28S RIBOSOMAL PROTEIN S30, MITOCHONDRIAL
B264		YQIDDKPNNQIRISKQLAEF	2420.9	28S RIBOSOMAL PROTEIN S30, MITOCHONDRIAL
B265		VPLDYSVPIEIPTIKCKPDK	2255.8	28S RIBOSOMAL PROTEIN S30, MITOCHONDRIAL
B266		LPLFKRQYENHIFVGSKTAD	2363.9	28S RIBOSOMAL PROTEIN S30, MITOCHONDRIAL
B267		PCCYGHTQFHLLPDKLRRER	2469.9	28S RIBOSOMAL PROTEIN S30, MITOCHONDRIAL
B268		LLRQNCADQIEVVFRANAIA	2244.7	28S RIBOSOMAL PROTEIN S30, MITOCHONDRIAL
B269		SLFAWTGAQAAYQGFWSEAD	2206.6	28S RIBOSOMAL PROTEIN S30, MITOCHONDRIAL
B270		VTRPFVSQAVITDGKYFSFF	2309.8	28S RIBOSOMAL PROTEIN S30, MITOCHONDRIAL
B271		YQLNTLALTTQADQNNPRK	2189.5	28S RIBOSOMAL PROTEIN S30, MITOCHONDRIAL
B272		NICWGTQSKPLYETIEDNDV	2325.6	28S RIBOSOMAL PROTEIN S30, MITOCHONDRIAL
B273		KGFNDDVLLQIVHFLLNRPK	2367	28S RIBOSOMAL PROTEIN S30, MITOCHONDRIAL
R826		FDDDGSEFHEHIFLEKHLES	2431.7	28S RIBOSOMAL PROTEIN S31, MITOCHONDRIAL
R829		FPKQGPIRHFLELVTCGLSK	2270.9	28S RIBOSOMAL PROTEIN S31, MITOCHONDRIAL
R830		NPYLSVKQKVEHIEWFRNYF	2598	28S RIBOSOMAL PROTEIN S31, MITOCHONDRIAL
R831		NYFNEKKDILKESNIQFN	2244.7	28S RIBOSOMAL PROTEIN S31, MITOCHONDRIAL
R832		LRPLSRHPLSSGSPETSAA	1963.4	28S RIBOSOMAL PROTEIN S31, MITOCHONDRIAL
R833		ILLLTVRHGTVRYRSSALLA	2240	28S RIBOSOMAL PROTEIN S31, MITOCHONDRIAL
R834		RTKNNIQRYFGTNSVICSKK	2357.9	28S RIBOSOMAL PROTEIN S31, MITOCHONDRIAL
R835		QTTKSELLSQLQQHEEESRA	2342.5	28S RIBOSOMAL PROTEIN S31, MITOCHONDRIAL
R836		QRDAKRPKISFSNIISDLKV	2316	28S RIBOSOMAL PROTEIN S31, MITOCHONDRIAL
R837		ARSATARVRSRPELRIQFDE	2358.8	28S RIBOSOMAL PROTEIN S31, MITOCHONDRIAL
R838		GYDNYPGQEKTDDLKKRKNI	2382.9	28S RIBOSOMAL PROTEIN S31, MITOCHONDRIAL
R839		FTGKRLNIFDLLAVTKEAPE	2262.9	28S RIBOSOMAL PROTEIN S31, MITOCHONDRIAL
R840		TDTSPSLWDVEFAKQLATVN	2222.5	28S RIBOSOMAL PROTEIN S31, MITOCHONDRIAL
R841		EQPLQNGFEELIQWTKEGKL	2387.8	28S RIBOSOMAL PROTEIN S31, MITOCHONDRIAL
R842		WEFPINNEAGFDDDGSEFHE	2355.5	28S RIBOSOMAL PROTEIN S31, MITOCHONDRIAL
R843		HIFLEKHLESFPKQGPIRHF	2461	28S RIBOSOMAL PROTEIN S31, MITOCHONDRIAL
R844		LELVTCGLSKNPYLSVKQKV	2219.8	28S RIBOSOMAL PROTEIN S31, MITOCHONDRIAL
R845		EHIEWFRNYFNEKKDILKES	2626.1	28S RIBOSOMAL PROTEIN S31, MITOCHONDRIAL
R507		AVADSLPFDKQTTKSELLSQ	2178.6	28S RIBOSOMAL PROTEIN S31, MITOCHONDRIAL
R508		LQQHEEESRAQRDAKRPKIS	2406.7	28S RIBOSOMAL PROTEIN S31, MITOCHONDRIAL
R509		FSNIISDAKVARSATARVRS	2149.7	28S RIBOSOMAL PROTEIN S31, MITOCHONDRIAL
R510		RPELRIQFDEGYDNYPGQEK	2454.8	28S RIBOSOMAL PROTEIN S31, MITOCHONDRIAL
R511		TDDLKKRKNIFTGKRLNIFD	2423.2	28S RIBOSOMAL PROTEIN S31, MITOCHONDRIAL
R512		LLAVTKEAPETDTSPSLWDV	2172.5	28S RIBOSOMAL PROTEIN S31, MITOCHONDRIAL
R513		EFAKQLATVNEQPLQNGFEE	2292.5	28S RIBOSOMAL PROTEIN S31, MITOCHONDRIAL
R514		LIQWTKEGKLWEFPINNEAG	2373.9	28S RIBOSOMAL PROTEIN S31, MITOCHONDRIAL
R579		FPRVSTFLPLRPLSRHPLS	2220.8	28S RIBOSOMAL PROTEIN S31, MITOCHONDRIAL
R580		SGSPETSAAAILLLTVRHGT	1981.5	28S RIBOSOMAL PROTEIN S31, MITOCHONDRIAL
R581		VRYRSSALLARTKNNIQRYF	2457.1	28S RIBOSOMAL PROTEIN S31, MITOCHONDRIAL
R300		FPRVSTFLPLRPLSRHPLS	2220.8	28S ribosomal protein S31, mitochondrial
R301		SGSPETSAAAILLLTVRHGT	1981.5	28S ribosomal protein S31, mitochondrial
R302		VRYRSSALLARTKNNIQRYF	2457.1	28S ribosomal protein S31, mitochondrial
R303		GTNSVICSKKDKQSVRTEET	2210.5	28S ribosomal protein S31, mitochondrial
R304		SKETSESQDSEKENTKKDLL	2296.6	28S ribosomal protein S31, mitochondrial
R305		GIIKGAKVELSTVNVRTTKP	2111.7	28S ribosomal protein S31, mitochondrial
R306		PKRRPLKSLEATLGRLRRAT	2320.1	28S ribosomal protein S31, mitochondrial
R307		EYAPKKRIEPLSPELVAAAS	2169.7	28S ribosomal protein S31, mitochondrial
R589		DKQSVRTEETSKETSESQDS	2271.3	28S ribosomal protein S31, mitochondrial overlap
R590		EKENTKKDLLGIIKGAKVEL	2227	28S ribosomal protein S31, mitochondrial overlap
R591		STVNVRTTKPPKRRPLKSLE	2307.8	28S ribosomal protein S31, mitochondrial overlap
R592		ATLGRLRRATEYAPKKRIEP	2327	28S ribosomal protein S31, mitochondrial overlap
R593		LSPELVAAASAVADSLPFDK	2001.5	28S ribosomal protein S31, mitochondrial overlap
B45		LQFVRAGARAWLRPTGSQG	2071.6	39S RIBOSOMAL PROTEIN L4, MITOCHONDRIAL
B46		LSSLAEEAARATENPEQVAS	2073.3	39S RIBOSOMAL PROTEIN L4, MITOCHONDRIAL
B47		EGLPEPVLRKVELPVPTHRR	2322.7	39S RIBOSOMAL PROTEIN L4, MITOCHONDRIAL
B48		PVQAWVESLRGFEQERVGLA	2271.6	39S RIBOSOMAL PROTEIN L4, MITOCHONDRIAL
B49		DLHPDVFATAPRLDILHQVA	2228.6	39S RIBOSOMAL PROTEIN L4, MITOCHONDRIAL
B50		WQKNFKRISYAKTKTRAEV	2354.9	39S RIBOSOMAL PROTEIN L4, MITOCHONDRIAL
B51		RGGGRKPWPQKGTGRARHGS	2146.7	39S RIBOSOMAL PROTEIN L4, MITOCHONDRIAL
B52		IRSPLWRGGGVAHGPRGPTS	2058.6	39S RIBOSOMAL PROTEIN L4, MITOCHONDRIAL
B53		YYYALPAKVRALGLKVALTV	2210	39S RIBOSOMAL PROTEIN L4, MITOCHONDRIAL
B54		KLAQDDLHIADSLELPTGDP	2148.6	39S RIBOSOMAL PROTEIN L4, MITOCHONDRIAL
B55		QYLTELAHYRRWGDSVLLVD	2434.9	39S RIBOSOMAL PROTEIN L4, MITOCHONDRIAL
B56		LTHEEAPQSIVEATSRLKTF	2257.6	39S RIBOSOMAL PROTEIN L4, MITOCHONDRIAL
B57		NLIPAVGLNVHSALKHQTLV	2124.6	39S RIBOSOMAL PROTEIN L4, MITOCHONDRIAL
B58		LTLPTVAFLEDKLLWQDSRY	2409	39S RIBOSOMAL PROTEIN L4, MITOCHONDRIAL
B59		RPLYPFSLPYSDFPRPLPHA	2370.9	39S RIBOSOMAL PROTEIN L4, MITOCHONDRIAL
B60		AWLRPTGSQGLSSLAEEAAR	2100.6	39S RIBOSOMAL PROTEIN L4, MITOCHONDRIAL
B61		ATENPEQVASEGLPEPVLRK	2164.4	39S RIBOSOMAL PROTEIN L4, MITOCHONDRIAL
B62		VELPVPTHRRPVQAWVESLR	2369.6	39S RIBOSOMAL PROTEIN L4, MITOCHONDRIAL
B63		GFEQERVGLADLHPDVFATA	2172.5	39S RIBOSOMAL PROTEIN L4, MITOCHONDRIAL
B64		PRLDILHQVAAWQKNFKRIS	2421	39S RIBOSOMAL PROTEIN L4, MITOCHONDRIAL
B65		YAKTKTRAEVRGGGRKPWPQ	2286.8	39S RIBOSOMAL PROTEIN L4, MITOCHONDRIAL
B66		KGTGRARHGSIRSPLWRGGG	2106.8	39S RIBOSOMAL PROTEIN L4, MITOCHONDRIAL
B67		VAHGPRGPTSYYYALPAKVR	2203.7	39S RIBOSOMAL PROTEIN L4, MITOCHONDRIAL
B68		ALGLKVALTVKLAQDDLHI	2018.7	39S RIBOSOMAL PROTEIN L4, MITOCHONDRIAL
B69		DSLELPTGDPQYLTELAHYR	2318.7	39S RIBOSOMAL PROTEIN L4, MITOCHONDRIAL
B70		RWGDSVLLVDLTHEEAPQSI	2265.6	39S RIBOSOMAL PROTEIN L4, MITOCHONDRIAL
B71		VEATSRLKTFNLIPAVGLNV	2142.7	39S RIBOSOMAL PROTEIN L4, MITOCHONDRIAL
B72		HSALKHQTLVLTLPTVAFLE	2218.7	39S RIBOSOMAL PROTEIN L4, MITOCHONDRIAL
B73		DKLLWQDSRYRPLYPFSLPY	2558.2	39S RIBOSOMAL PROTEIN L4, MITOCHONDRIAL
B74		SDFPRPLPHATQGPAATPYH	2160.4	39S RIBOSOMAL PROTEIN L4, MITOCHONDRIAL
B176		AASSLTVTLGRLASACSHS	1832.3	39S RIBOSOMAL PROTEIN L21, MITOCHONDRIAL
B177		ILRPSGPGAASLWSASRRFN	2143.8	39S RIBOSOMAL PROTEIN L21, MITOCHONDRIAL
B178		SQSTSYLPGYVPKTSLSSPP	2096.5	39S RIBOSOMAL PROTEIN L21, MITOCHONDRIAL
B179		WPEVVLPDPVEETRHHAEVV	2338.3	39S RIBOSOMAL PROTEIN L21, MITOCHONDRIAL
B180		KKVNEAIVTGQYGRLFAVVH	2229.7	39S RIBOSOMAL PROTEIN L21, MITOCHONDRIAL
B181		FASRQWKVTSEDLILIGNEL	2319.9	39S RIBOSOMAL PROTEIN L21, MITOCHONDRIAL
B182		DLACGERIRLEKVLLVGADN	2184.8	39S RIBOSOMAL PROTEIN L21, MITOCHONDRIAL
B183		FTLLGKPLLGKDLVRVEATV	2169.9	39S RIBOSOMAL PROTEIN L21, MITOCHONDRIAL
B184		IEKTESWPRIIARFRKRKNF	2576.3	39S RIBOSOMAL PROTEIN L21, MITOCHONDRIAL
B185		KKKRIVTTPQTVLRINSIEI	2338	39S RIBOSOMAL PROTEIN L21, MITOCHONDRIAL
B186		GRLASACSHSILRPSGPGAA	1908.5	39S RIBOSOMAL PROTEIN L21, MITOCHONDRIAL
B187		SLWSASRRFNSQSTSYLPGY	2307.8	39S RIBOSOMAL PROTEIN L21, MITOCHONDRIAL
B188		VPKTSLSSPPWPEVVLPDPV	2144.4	39S RIBOSOMAL PROTEIN L21, MITOCHONDRIAL
B189		EETRHHAEVVKKVNEAIVTG	2246.4	39S RIBOSOMAL PROTEIN L21, MITOCHONDRIAL
B190		QYGRLFAVVHFASRQWKVTS	2380.8	39S RIBOSOMAL PROTEIN L21, MITOCHONDRIAL
B191		EDLILIGNELDLACGERIRL	2256	39S RIBOSOMAL PROTEIN L21, MITOCHONDRIAL
B192		EKVLLVGADNFTLLGKPLLG	2097.9	39S RIBOSOMAL PROTEIN L21, MITOCHONDRIAL
B193		KDLVRVEATVIEKTESWPRI	2369.8	39S RIBOSOMAL PROTEIN L21, MITOCHONDRIAL
B194		IARFRKRKNFKKKRIVTTPQ	2516.3	39S RIBOSOMAL PROTEIN L21, MITOCHONDRIAL
B195		TPQTVLRINSIEIAPCLL	1981.5	39S RIBOSOMAL PROTEIN L21, MITOCHONDRIAL
R962		ANLFIRKLVNPLLYLSRHT	2269	L36 MITOCHONDRIAL
R963		VKPRALSTFLFGSIRGAAPV	2087.8	L36 MITOCHONDRIAL
R964		AVEPGAAVRSLLSPGLLPHL	1997.6	L36 MITOCHONDRIAL
R965		LPALGFKNKTVLKKRCKDCY	2326.1	L36 MITOCHONDRIAL
R966		LVKRRGRWYVYCKTHPRHKQ	2612.1	L36 MITOCHONDRIAL
R967		NPLLYLSRHTVKPRALSTFL	2327	L36 MITOCHONDRIAL
R968		FGSIRGAAPVAVEPGAAVRS	1912.4	L36 MITOCHONDRIAL
R969		LLSPGLLPHLLPALGFKNKT	2130	L36 MITOCHONDRIAL
R970		VLKKRCKDCYLVKRRGRWYV	2570.3	L36 MITOCHONDRIAL
B114		ALASGPARRALAGSGQLGL	1766.5	39S RIBOSOMAL PROTEIN L37, MITOCHONDRIAL
B115		GGFGAPRRGAYEWGVRSTRK	2208.8	39S RIBOSOMAL PROTEIN L37, MITOCHONDRIAL
B116		SEPPPLDRVYEIPGLEPITF	2269.7	39S RIBOSOMAL PROTEIN L37, MITOCHONDRIAL
B117		AGKAHFVPWLARPIFPPWDR	2361.9	39S RIBOSOMAL PROTEIN L37, MITOCHONDRIAL
B118		GYKDPRFYRSPPLHEHPLYK	2501	39S RIBOSOMAL PROTEIN L37, MITOCHONDRIAL
B119		DQACYIFHHRCRLLEGVKQ	2316.7	39S RIBOSOMAL PROTEIN L37, MITOCHONDRIAL
B120		LWLTKTKLIEGLPEKVLSLV	2281.1	39S RIBOSOMAL PROTEIN L37, MITOCHONDRIAL
B121		DDPRNHIENQDECVLNVISH	2347.4	39S RIBOSOMAL PROTEIN L37, MITOCHONDRIAL
B122		ARLWQTTEEIPKRETYCPVI	2433.8	39S RIBOSOMAL PROTEIN L37, MITOCHONDRIAL
B123		VDNLIQLCKSQILKHPSLAR	2276.9	39S RIBOSOMAL PROTEIN L37, MITOCHONDRIAL
B124		RICVQNSTFSATWNRESLLL	2338.8	39S RIBOSOMAL PROTEIN L37, MITOCHONDRIAL
B125		QVRGSGGARLSTKDPLPTIA	2024.6	39S RIBOSOMAL PROTEIN L37, MITOCHONDRIAL
B126		SREEIEATKNHVLETFYPIS	2363.7	39S RIBOSOMAL PROTEIN L37, MITOCHONDRIAL
B127		PIIDLHECNIYDVKNDTGFQ	2334.7	39S RIBOSOMAL PROTEIN L37, MITOCHONDRIAL
B128		EGYPYPYPHTLYLLDKANLR	2424	39S RIBOSOMAL PROTEIN L37, MITOCHONDRIAL
B129		PHRLQPDQLRAKAILFAFGS	2265.9	39S RIBOSOMAL PROTEIN L37, MITOCHONDRIAL
B130		ALAQARLLYGNDAKVLEQPV	2169.7	39S RIBOSOMAL PROTEIN L37, MITOCHONDRIAL
B131		VVQSVGTDGRVFHFLVFQLN	2262.6	39S RIBOSOMAL PROTEIN L37, MITOCHONDRIAL
B132		TTDLDCNEGVKNLAWVDSDQ	2223.4	39S RIBOSOMAL PROTEIN L37, MITOCHONDRIAL
B133		LLYQHFWCLPVIKKRVVVEP	2468	39S RIBOSOMAL PROTEIN L37, MITOCHONDRIAL
B134		VGPVGFKPETFRKFLALYLH	2320	39S RIBOSOMAL PROTEIN L37, MITOCHONDRIAL
B135		ALAGSGQLGLGGFGAPRRGA	1813.6	39S RIBOSOMAL PROTEIN L37, MITOCHONDRIAL
B136		YEWGVRSTRKSEPPPLDRVY	2435.8	39S RIBOSOMAL PROTEIN L37, MITOCHONDRIAL
B137		EIPGLEPITFAGKAHFVPWL	2222.8	39S RIBOSOMAL PROTEIN L37, MITOCHONDRIAL
B138		ARPIFPPWDRGYKDPRFYRS	2525.1	39S RIBOSOMAL PROTEIN L37, MITOCHONDRIAL
B139		PPLHEHPLYKDQACYIFHHR	2501.8	39S RIBOSOMAL PROTEIN L37, MITOCHONDRIAL
B140		RLLEGVKQALWLTKTKLIE	2240	39S RIBOSOMAL PROTEIN L37, MITOCHONDRIAL
B141		GLPEKVLSLVDDPRNHIENQ	2273.6	39S RIBOSOMAL PROTEIN L37, MITOCHONDRIAL
B142		DECVLNVISHARLWQTTEEI	2356.6	39S RIBOSOMAL PROTEIN L37, MITOCHONDRIAL
B143		PKRETYCPVIVDNLIQLCKS	2319.8	39S RIBOSOMAL PROTEIN L37, MITOCHONDRIAL
B144		QILKHPSLARRICVQNSTFS	2298.8	39S RIBOSOMAL PROTEIN L37, MITOCHONDRIAL
B145		ATWNRESLLLQVRGSGGARL	2184.8	39S RIBOSOMAL PROTEIN L37, MITOCHONDRIAL
B146		STKDPLPTIASREEIEATKN	2200.6	39S RIBOSOMAL PROTEIN L37, MITOCHONDRIAL
B147		HVLETFYPISPIIDLHECNI	2353.8	39S RIBOSOMAL PROTEIN L37, MITOCHONDRIAL
B148		YDVKNDTGFQEGYPYPYPHT	2391.6	39S RIBOSOMAL PROTEIN L37, MITOCHONDRIAL
B149		LYLLDKANLRPHRLQPDQLR	2460.1	39S RIBOSOMAL PROTEIN L37, MITOCHONDRIAL
B150		AKAILFAFGSALAQARLLYG	2082	39S RIBOSOMAL PROTEIN L37, MITOCHONDRIAL
B151		NDAKVLEQPVVVQSVGTDGR	2111.3	39S RIBOSOMAL PROTEIN L37, MITOCHONDRIAL
B152		VFHFLVFQLNTTDLDCNEGV	2311.6	39S RIBOSOMAL PROTEIN L37, MITOCHONDRIAL
B153		KNLAWVDSDQLLYQHFWCLP	2476.9	39S RIBOSOMAL PROTEIN L37, MITOCHONDRIAL
B154		VIKKRVVVEPVGPVGFKPET	2178.6	39S RIBOSOMAL PROTEIN L37, MITOCHONDRIAL
B155		KPETFRKFLALYLHGAA	1962.6	39S RIBOSOMAL PROTEIN L37, MITOCHONDRIAL
B196		AAPWWRAALCECRRWRGFS	2322.8	39S RIBOSOMAL PROTEIN L38, MITOCHONDRIA
B197		TSAVLGRRTPPLGPAPNSDI	2019.5	39S RIBOSOMAL PROTEIN L38, MITOCHONDRIA
B198		DLSNLERLEKYRSFDRYRRR	2673.3	39S RIBOSOMAL PROTEIN L38, MITOCHONDRIA
B199		AEQEAQAPHWWRTYREYFGE	2554.7	39S RIBOSOMAL PROTEIN L38, MITOCHONDRIA
B200		KTDPKEKIDIGLPPPKVSRT	2219.8	39S RIBOSOMAL PROTEIN L38, MITOCHONDRIA
B201		QQLLERKQAIQELRANVEEE	2424.7	39S RIBOSOMAL PROTEIN L38, MITOCHONDRIA
B202		RAARLRTASVPLDAVRAEWE	2267.7	39S RIBOSOMAL PROTEIN L38, MITOCHONDRIA
B203		RTCGPYHKQRLAEYYGLYRD	2490	39S RIBOSOMAL PROTEIN L38, MITOCHONDRIA
B204		LFHGATFVPRVPLHVAYAVG	2151.6	39S RIBOSOMAL PROTEIN L38, MITOCHONDRIA
B205		EDDLLPVYCGNEVTPTEAAQ	2164.3	39S RIBOSOMAL PROTEIN L38, MITOCHONDRIA
B206		APEVTYEAEEGSLWTLLLTS	2209.6	39S RIBOSOMAL PROTEIN L38, MITOCHONDRIA
B207		LDGHLLEPDAEYLHWLLTNI	2362.9	39S RIBOSOMAL PROTEIN L38, MITOCHONDRIA
B208		PGNRVAEGQVTCPYLPPFPA	2113.4	39S RIBOSOMAL PROTEIN L38, MITOCHONDRIA
B209		RGSGIHRLAFLLFKQDQPID	2312	39S RIBOSOMAL PROTEIN L38, MITOCHONDRIA
B210		FSEDARPSPCYQLAQRTFRT	2373.7	39S RIBOSOMAL PROTEIN L38, MITOCHONDRIA
B211		FDFYKKHQETATPAGLSFFQ	2362.8	39S RIBOSOMAL PROTEIN L38, MITOCHONDRIA
B212		RWDDSVTYIFHQLLDAREP	2361.7	39S RIBOSOMAL PROTEIN L38, MITOCHONDRIA
B213		VFEFVRPPPYHPKQKRFPHR	2562.9	39S RIBOSOMAL PROTEIN L38, MITOCHONDRIA
B214		ECRRWRGFSTSAVLGRRTP	2235.7	39S RIBOSOMAL PROTEIN L38, MITOCHONDRIA
B215		PLGPAPNSDIDLSNLERLEK	2178.7	39S RIBOSOMAL PROTEIN L38, MITOCHONDRIA
B216		YRSFDRYRRRAEQEAQAPHW	2622.9	39S RIBOSOMAL PROTEIN L38, MITOCHONDRIA
B217		WRTYREYFGEKTDPKEKIDI	2575.1	39S RIBOSOMAL PROTEIN L38, MITOCHONDRIA
B218		GLPPPKVSRTQQLLERKQAI	2259.8	39S RIBOSOMAL PROTEIN L38, MITOCHONDRIA
B219		QELRANVEEERAARLRTASV	2298.6	39S RIBOSOMAL PROTEIN L38, MITOCHONDRIA
B220		PLDAVRAEWERTCGPYHKQR	2412.7	39S RIBOSOMAL PROTEIN L38, MITOCHONDRIA
B221		LAEYYGLYRDLFHGATFVPR	2389	39S RIBOSOMAL PROTEIN L38, MITOCHONDRIA
B222		VPLHVAYAVGEDDLAPVYCG	2088.4	39S RIBOSOMAL PROTEIN L38, MITOCHONDRIA
B223		NEVTPTEAAQAPEVTYEAEE	2178.1	39S RIBOSOMAL PROTEIN L38, MITOCHONDRIA
B224		GSLWTLLLTSLDGHLLEPDA	2151.8	39S RIBOSOMAL PROTEIN L38, MITOCHONDRIA
B225		EYLHWLLTNIPGNRVAEGQV	2309.7	39S RIBOSOMAL PROTEIN L38, MITOCHONDRIA
B226		TCPYLPPFPARGSGIHRLAF	2200.8	39S RIBOSOMAL PROTEIN L38, MITOCHONDRIA
B227		LLFKQDQPIDFSEDARPSPC	2306.7	39S RIBOSOMAL PROTEIN L38, MITOCHONDRIA
B228		YQLAQRTFRTFDFYKKHQET	2608	39S RIBOSOMAL PROTEIN L38, MITOCHONDRIA
B229		TPAGLSFFQCRWDDSVTYI	2206.6	39S RIBOSOMAL PROTEIN L38, MITOCHONDRIA
B230		FHQLLDAREPVFEFVRPPPY	2457.8	39S RIBOSOMAL PROTEIN L38, MITOCHONDRIA
B102		ASGLVRLLQQGHRCLLAPV	2031.6	39S RIBOSOMAL PROTEIN L44, MITOCHONDRIAL
B103		APKLVPPVRGVKKGFRAAFR	2194.9	39S RIBOSOMAL PROTEIN L44, MITOCHONDRIAL
B104		FQKELERQRLLRCPPPPVRR	2519	39S RIBOSOMAL PROTEIN L44, MITOCHONDRIAL
B105		SEKPNWDYHAEIQAFGHRLQ	2426.7	39S RIBOSOMAL PROTEIN L44, MITOCHONDRIAL
B106		ENFSLDLLKTAFVNSCYIKS	2292.9	39S RIBOSOMAL PROTEIN L44, MITOCHONDRIAL
B107		EEAKRQQLGIEKEAVLLNLK	2309.9	39S RIBOSOMAL PROTEIN L44, MITOCHONDRIAL
B108		SNQELSEQGTSFSQTCLTQF	2235.4	39S RIBOSOMAL PROTEIN L44, MITOCHONDRIAL
B109		LEDEYPDAPTEGIKNLVDFL	2278.7	39S RIBOSOMAL PROTEIN L44, MITOCHONDRIAL
B110		TGEEVVCHVARNLAVEQLTL	2181.4	39S RIBOSOMAL PROTEIN L44, MITOCHONDRIAL
B111		SEEFPVPPAVLQQTFFAVIG	2176.5	39S RIBOSOMAL PROTEIN L44, MITOCHONDRIAL
B112		ALLQSSGPERTALFIRDFLI	2248	39S RIBOSOMAL PROTEIN L44, MITOCHONDRIAL
B113		TQATGKELFEAWKIINPAGL	2187.8	39S RIBOSOMAL PROTEIN L44, MITOCHONDRIAL
B156		LVEELKKRNVSAPESRLTRQ	2353.8	39S RIBOSOMAL PROTEIN L44, MITOCHONDRIAL OVERLAP
B157		SGGTTALPLYFVGLYCDKKL	2146.9	39S RIBOSOMAL PROTEIN L44, MITOCHONDRIAL OVERLAP
B158		IAEGPGETVLVAEEEAARVA	2011.3	39S RIBOSOMAL PROTEIN L44, MITOCHONDRIAL OVERLAP
B159		LRKLYGFTENRRPWNYSKPK	2554.2	39S RIBOSOMAL PROTEIN L44, MITOCHONDRIAL OVERLAP
B160		QGHRCLLAPVAPKLVPPVRG	2108.6	39S RIBOSOMAL PROTEIN L44, MITOCHONDRIAL OVERLAP
B161		VKKGFRAAFRFQKELERQRL	2508.2	39S RIBOSOMAL PROTEIN L44, MITOCHONDRIAL OVERLAP
B162		LRCPPPPVRRSEKPNWDYHA	2418.7	39S RIBOSOMAL PROTEIN L44, MITOCHONDRIAL OVERLAP
B163		EIQAFGHRLQENFSLDLLKT	2359.9	39S RIBOSOMAL PROTEIN L44, MITOCHONDRIAL OVERLAP
B164		AFVNSCYIKSEEAKRQQLGI	2284.8	39S RIBOSOMAL PROTEIN L44, MITOCHONDRIAL OVERLAP
B165		EKEAVLLNLKSNQELSEQGT	2230.6	39S RIBOSOMAL PROTEIN L44, MITOCHONDRIAL OVERLAP
B166		SFSQTCLTQFLEDEYPDAPT	2292.5	39S RIBOSOMAL PROTEIN L44, MITOCHONDRIAL OVERLAP
B167		EGIKNLVDFLTGEEVVCHVA	2172.5	39S RIBOSOMAL PROTEIN L44, MITOCHONDRIAL OVERLAP
B168		RNLAVEQLTLSEEFPVPPAV	2209.5	39S RIBOSOMAL PROTEIN L44, MITOCHONDRIAL OVERLAP
B169		LQQTFFAVIGALLQSSGPER	2162.7	39S RIBOSOMAL PROTEIN L44, MITOCHONDRIAL OVERLAP
B170		TALFIRDFLITQATGKELFE	2314	39S RIBOSOMAL PROTEIN L44, MITOCHONDRIAL OVERLAP
B171		WKIINPAGLLVEELKKRNV	2220.9	39S RIBOSOMAL PROTEIN L44, MITOCHONDRIAL OVERLAP
B172		SAPESRLTRQSGGTTALPLY	2105.6	39S RIBOSOMAL PROTEIN L44, MITOCHONDRIAL OVERLAP
B173		FVGLYCDKKLIAEGPGETVL	2152.8	39S RIBOSOMAL PROTEIN L44, MITOCHONDRIAL OVERLAP
B174		VAEEEAARVALRKLYGFTEN	2266.7	39S RIBOSOMAL PROTEIN L44, MITOCHONDRIAL OVERLAP
B175		PWNYSKPKETLRAEKSITAS	2306.8	39S RIBOSOMAL PROTEIN L44, MITOCHONDRIAL OVERLAP
B75		AAPVRRTLLGVAGGWRRFE	2112.7	39S RIBOSOMAL PROTEIN L46, MITOCHONDRIAL
B76		RLWAGSLSSRSLALAAAPSS	2001.7	39S RIBOSOMAL PROTEIN L46, MITOCHONDRIAL
B77		NGSPWRLLGALCLQRPPVVS	2163.7	39S RIBOSOMAL PROTEIN L46, MITOCHONDRIAL
B78		KPLTPLQEEAASLLQQIEIE	2250.7	39S RIBOSOMAL PROTEIN L46, MITOCHONDRIAL
B79		RSLYSDHELRALDENQRLAK	2414.9	39S RIBOSOMAL PROTEIN L46, MITOCHONDRIAL
B80		KKADLHDEEDEQDILLAQDL	2338.7	39S RIBOSOMAL PROTEIN L46, MITOCHONDRIAL
B81		EDAWEQKFLQFKLGARITEA	2380.9	39S RIBOSOMAL PROTEIN L46, MITOCHONDRIAL
B82		DEKNDRTSLNRKLDRNLVLL	2413	39S RIBOSOMAL PROTEIN L46, MITOCHONDRIAL
B83		VREKFGDQDVWILPQAEWQP	2441.7	39S RIBOSOMAL PROTEIN L46, MITOCHONDRIAL
B84		GETLRGTAERTLATLSENN	2033.4	39S RIBOSOMAL PROTEIN L46, MITOCHONDRIAL
B85		EAKFLGNAPCGHYTFKFPQA	2226.7	39S RIBOSOMAL PROTEIN L46, MITOCHONDRIAL
B86		RTESNLGAKVFFFKALLLT	2155.9	39S RIBOSOMAL PROTEIN L46, MITOCHONDRIAL
B87		GDFSQAGNKGHHVWVTKDEL	2225.5	39S RIBOSOMAL PROTEIN L46, MITOCHONDRIAL
B88		GDYLKPKYLAQVRRFVSDL	2268.9	39S RIBOSOMAL PROTEIN L46, MITOCHONDRIAL
B89		GVAGGWRRFERLWAGSLSSR	2248.9	39S RIBOSOMAL PROTEIN L46, MITOCHONDRIAL
B90		SLALAAAPSSNGSPWRLLGA	1939.6	39S RIBOSOMAL PROTEIN L46, MITOCHONDRIAL
B91		LCLQRPPVVSKPLTPLQEE	2147.5	39S RIBOSOMAL PROTEIN L46, MITOCHONDRIAL
B92		ASLLQQIEIERSLYSDHELR	2400.9	39S RIBOSOMAL PROTEIN L46, MITOCHONDRIAL
B93		ALDENQRLAKKKADLHDEED	2338.7	39S RIBOSOMAL PROTEIN L46, MITOCHONDRIAL
B94		EQDILLAQDLEDAWEQKFLQ	2432.8	39S RIBOSOMAL PROTEIN L46, MITOCHONDRIAL
B95		FKLGARITEADEKNDRTSLN	2278.8	39S RIBOSOMAL PROTEIN L46, MITOCHONDRIAL
B96		RKLDRNLVLLVREKFGDQDV	2414	39S RIBOSOMAL PROTEIN L46, MITOCHONDRIAL
B97		WILPQAEWQPGETLRGTAER	2338.7	39S RIBOSOMAL PROTEIN L46, MITOCHONDRIAL
B98		TLATLSENNAEAKFLGNAPC	2064.5	39S RIBOSOMAL PROTEIN L46, MITOCHONDRIAL
B99		GHYTFKFPQAARTESNLGAK	2223.7	39S RIBOSOMAL PROTEIN L46, MITOCHONDRIAL
B100		VFFFKALLLTGDFSQAGNKG	2160.9	39S RIBOSOMAL PROTEIN L46, MITOCHONDRIAL
B101		HHVWVTKDELGDYLKPKYLA	2412.9	39S RIBOSOMAL PROTEIN L46, MITOCHONDRIAL
B30		AARSVSGITRRVFAWTVSG	2021.5	39S RIBOSOMAL PROTEIN L50, MITOCHONDRIAL
B31		TPCREFWSRFRKEKEPVVVE	2522.8	39S RIBOSOMAL PROTEIN L50, MITOCHONDRIAL
B32		TVEEKKEPILVCPPLRSRAY	2328.8	39S RIBOSOMAL PROTEIN L50, MITOCHONDRIAL
B33		TPPEDLQSRLESYVKEVFGS	2281.6	39S RIBOSOMAL PROTEIN L50, MITOCHONDRIAL
B34		SLPSNWQDISLEDSRLKFNL	2362.9	39S RIBOSOMAL PROTEIN L50, MITOCHONDRIAL
B35		LAHLADDLGHVVPNSRLHQ	2092.4	39S RIBOSOMAL PROTEIN L50, MITOCHONDRIAL
B36		CRVRDVLDFYNVPIQDRSKF	2470.9	39S RIBOSOMAL PROTEIN L50, MITOCHONDRIAL
B37		DELSASNLPPNLKITWSY	2048.5	39S RIBOSOMAL PROTEIN L50, MITOCHONDRIAL
B38		RRVFAWTVSGTPCREFWSRF	2488.9	39S RIBOSOMAL PROTEIN L50, MITOCHONDRIAL
B39		RKEKEPVVVETVEEKKEPIL	2379.7	39S RIBOSOMAL PROTEIN L50, MITOCHONDRIAL
B40		VCPPLRSRAYTPPEDLQSRL	2298.7	39S RIBOSOMAL PROTEIN L50, MITOCHONDRIAL
B41		ESYVKEVFGSSLPSNWQDIS	2272.6	39S RIBOSOMAL PROTEIN L50, MITOCHONDRIAL
B42		LEDSRLKFNLLAHLADDLGH	2277.9	39S RIBOSOMAL PROTEIN L50, MITOCHONDRIAL
B43		VVPNSRLHQACRVRDVLDFY	2387.7	39S RIBOSOMAL PROTEIN L50, MITOCHONDRIAL
B44		NVPIQDRSKFDELSASNLPP	2227.6	39S RIBOSOMAL PROTEIN L50, MITOCHONDRIAL

## Sheet: 40S Subunit Library (2)
RPS2		RPS3		RPS3A		RPS4-X		RPS5		RPS6		RPS7		RPS8		RPS9		RPS10		RPS11		RPS12		RPS13		RPS14		RPS15		RPS15A		RPS17		RPS18		RPS19		RPS20		RPS21		RPS23		RPS24		RPS25		RPS26
NP_002943.2		NP_000996.2		NP_000997.1		NP_000998.1		NP_001000.2		NP_001001.2		NP_001002.1		NP_001003.1		NP_001004.2		NP_001005.1		NP_001006.1		NP_001007.2		NP_001008.1		NP_005608.1		NP_001009.1		NP_001010.2		NP_001012.1		NP_072045.1		NP_001013.1		NP_001014.1		NP_001015.1		NP_001016.1		NP_001017.1		NP_001019.1		NP_001020.2
	ADDAGAAGGPGGPGGPGAG		AVQISKKRKFVADGIFKAE		AVGKNKRLTKGGKKGAKKK		VHRITPEEAKYKLCKVRKIF		TEWETAAPAVAETPDIKLF		KLNISFPATGCQKLIEVDD		FSSSAKIVKPNGEKPDEFE		GISRDNWHKRRKTGGKRKP		PVARSWVCRKTYVTPRRPF		LMPKKNRIAIYELLFKEGV		ADIQTERAYQKQPTIFQNK		AEEGIAAGGVADVNTALQE		GRAHAPGKGLSQSALPYRR		APRKGKEKKEEQVISLGPQ		AEVEQKKKRTFRKFTYRGV		VRANVLADALKSINNAEKR		GRVRTKTVKKAARVIIEKY		SLVIPEKFQHILRVLNTNI		PGVTVKDVNQQEFVRALAA		AFKDTGKTPVEPEVAIHRI		QNDAGEFVDLYVPRKCSAS		GKCRGLRTARKLRSHRRDQK		NDTVTIRTRKFATNRLLQR		PPKDDKKKKDAGKSAKKDK		TKKRRNNGRAKKGRGHVQP
	PGGPGGPGLGNRGGFRGGFG		FVADGIFKAELNEFLTRELA		KGGKKGAKKKVVDPFSKKDW		VGTKGIPHLVTHDARTIRYP		VAETPDIKLFGKWSTDDVQI		GCQKLIEVDDERKLRTFYEK		PNGEKPDEFESGISQALLEL		RRKTGGKRKPYHKKRKYELG		KTYVTPRRPFEKSRLDQELK		IYELLFKEGVMVAKKDVHMP		QKQPTIFQNKKRVLLGETGK		VLDVNTALQEVLKTALIHDG		LSQSALPYRRSVPTWLKLTS		ETICRVTGGAKVKADRDESS		TFRKFTYRGVDLDQLLDASY		LKSINNAEKRGKRQVLIRPC		KAARVIIEKYYTRLGNDFHT		HILRVLNTNIDGRRKIAFAI		QQEFVRALAAFLKKSGKLKV		VEPEVAIHRIRITLTSRNVK		LYVPRKCSASNRIIGAKDHA		RKLRSHRRDQKWHDKQYKKA		KFLTNRLLQRKQAVIDVLHP		DAGKSAKKDKDPVNKSGGKA		AKKGRGHVQPIRCTNCARCV
	NRGGFRGGFGSGIRGRGRGR		LATRTQNVLGEKGRRIRELT		VVDPFSKKDWYDVKAPAAFN		DPLIKVNDTIQIDLETGKIT		GKWSTDDVQINDISLQDYIA		ERKLRTFYEKRLATEVAADA		SGISQALLELEMNSDLKAQL		YHKKRKYELGRPAANTKIGP		EKSRLDQELKLIGEYGLRNK		VAKKDVHMPKHPELADKNV		KRVLLGETGKEKLPRYYKNI		VLKTALIHDGLARGIREAAK		SVPTWLKLTSDDVKEQIYKL		VAQRCKELGITALHIKLRAT		DLDQLLDASYEQLLQLYSAR		GKRQVLIRPCSKVIVRFLTV		YTRLGNDFHTNKRVCEEIAI		DGRRKIAFAITAIKGVGRRY		FLKKSGKLKVPEWVDTVKLA		RITLTSRNVKSLEKVCADLI		NRIIGAKDHASIQMNVAEVD		KWHDKQYKKAHLGTALKANP		KQLVIDVLHPGKATVPKTEI		DPVNKSGGKAKKKKWSKGKV		IRCTNCARCVPKDKAIKKFV
	SGIRGRGRGRGRGRGRGRGA		EKGRRIRELTAVVQKRFGFP		YDVKAPALFNIRNIGKTLVT		DFIKFDTGNLCAVTGGANLG		NDISLQDYIAVKEKYAKYLP		RMATEVAADALGEEWKGYVV		EMNSDLKAQLRELNITAAKE		RPAANTKIGPRRIHTVRVRG		LIGEYGLRNKREVWRVKFTL		KHPELADKNVPNLHVMKAMQ		EKLPRYYKNIGLGFKTPKEA		LARGIREAAKALDKRQAHLC		DDVKEQIYKLAKKGLTPSQI		TALHIKLRATGGNRTKTPGP		EQLLQLYSARQRRRLNRGLR		SKVIVRFLTVLLKHGYIGEF		NKRVCEEIAIIPSKKLRNKI		TAIKGVGRRYAHVVLRKADI		PEWVDTVKLAKHKELAPYDE		SLEKVCADLIRGAKEKNLKV		SIQMNVAEVDKVTGRFNGQF		HLGTALKANPFGGASHAKGI		GKATVPKTEIREKLAKAYKT		KKKKWSKGKVRDKLNNLVLF		PKDKAIKKFVIRNIVEAAAV
	GRGRGRGRGARGGKAEDKEW		AVVQKRFGFPEGSVELYAEK		IRNIGKTLVTRTQGTKIASD		RIGVITNRERHPGSFDVVHV		VKEKYAKYLPHSAGRYAAKR		LGEEWKGYVVRISGGNDKQG		RELNITAAKEIEVGGGRKAI		RRIHTVRVRGGNKKYRALRL		REVWRVKFTLAKIRKAAREL		PNLHVMKAMQSLKSRGYVKE		GLGFKTPKEAIEGTYIDKKC		ALDKRQAHLCVLASNCDEP		AKKGLTPSQIGVILRDSHGV		VTPIPSDSTRRKGGRRGRRL		QRRRLNRGLRRKQHSLLKRL		LLKHGYIGEFEIIDDHRAGK		IPSKKLRNKIAGYVTHLLKR		AHVVLRKADIDLTKRAGELT		KHKELAPYDENWFYTRAAST		RGAKEKNLKVKGPVRAPTKT		KVTGRFNGQFKTYAICGAIR		FGGASHAKGIVLEKVGVEAK		REKLAKAYKTTPDVIFVFGF		RDKLNNLVLFDKATYDKLCK		IRNIVEAAAVRDISEASVFD
	RGGKAEDKEWLPVTKLGRLV		EGSVELYAEKVATRGLCAIA		RTQGTKIASDGLKGRVFEVS		KDANGNSFATRLSNIFVIGK		HSAGRYAAKRFRKAQCPIVE		RISGGNDKQGFPMKQGVLTH		IEVGGGRKAIIIFVPVPQLK		GNKKYRALRLDVGNFSWGSE		AKIRKAARELLTLDEKDPRR		SLKSRGYVKEQFAWRHFYWY		IEGTYIDKKCPFTGNVSIRG		VLASNCDEPAYVKLVEALCA		GVILRDSHGVAQVRFVTGNK				RKQHSLLKRLRKAKKEAPP		EIIDDHRAGKIVVNLTGRLN		AGYVTHLLKRIQRGPVRGIS		DLTKRAGELTEDEVERVITI		NWFYTRAASTARHLYLRGGA		KGPVRAPTKTLRITTRKTPC		KTYAICGAIRRMGESDDSIL		VLEKVGVEAKQPNSAIRKCV		TPDVIFVFGFRTHFGGGKTT		DKATYDKLCKEVPNYKLITP		RDISEASVFDAYVLPKLYVK
	PVTKLGRLVKDAKIKSLEE		VATRGLCAIAQAESLRYKLL		GLKGRVFEVSLADLQNDEVA		GNKPWISLPRGKGIRLTIAE		FRKAQCPIVERLTNSMMMHG		FPAKQGVLTHGRVRLLLSKG		IIFVPVPQLKSFQKIQVRLV		DVGNFSWGSECCTRKTRIID		LTLDEKDPRRLFEGNALLRR		QFAWRHFYWYLTNEGIQYLR		PFTGNVSIRGRILSGVVTK		YVKLVEALCAEHQINLIKVD		AQVRFVTGNKILRILKSKGL				RKAKKEAPPAEKPEVVKTHL		IVVNLTGRLNKCGVISPRFD		IQRGPVRGISIKLQEEERER		EDEVERVITILQNPRQYKIP		ARHLYLRGGAGVGSATKIYG		LRITTRKTPCGEGSKTWDRF		RMGESDDSILRLAKADGIVS		QPNSAIRKCVRVQLIKNGKK		RTHFGGGKTTGFGAIYDSLD		EVPNYKLITPAVVSERLKIR		AYVLPKLYVKLHYCVSCAIH
	KDLKIKSLEEIYLFSLPIKE		QAESLRYKLLGGLAVRRACY		LADLQNDEVAFRKFKLITED		TIAEERDKRLAAKQSSG		RLTNSMMMHGRNNGKKLMTV		GRVRLLLSKGHSCYRPRRTG		SFQKIQVRLVRELEKKFSGK		CCTRKTRIIDVVYNASNNEL		LFEGNALLRRLVRIGVLDEG		LTNEGIQYLRDYLHLPPEIV		RILSGVVTKLKLQRTIVIRR		EHQINLIKVDDNKKLGEWVG		ILRILKSKGLAPDLPEDLYH				EKPEVVKTHLRDLIILPEAV		KCGVISPRFDVQLKDLEKWQ		IKLQEEERERRDNYVPEVSA		QNPRQYKIPDWFLNRQKDV		GVGSLTKIYGGRQRNGVLPS		GEGSKTWDRFQARIHKRLID		RLAKADGIVSKNF		RVQLIKNGKKITAFVPNDGC		GFGAIYDSLDYAKKNEPKHR		AVVSERLKIRGSLARAALQE		LHYCVSCAIHSKVVRNRSRE
	IYLFSLPIKESEIIDFFLGA		GGLAVRRACYGVLRFIAESG		FRKFKLITEDVQGKNCLTNF				RNNGKKLMTVRIVKHAFEII		HSCYRPRRTGERKRKSVRGC		RELEKKFSGKHVVFIAQRRI		VVYNASNNELVRTKTLVKNC		LVRIGVLDEGKMKLDYILGL		DYLHLPPEIVPATLRRSRPE		KLQRTIVIRRDYLHYIRKYN		DNKKLGEWVGLCKIDREGKP		APDLPEDLYHLIKKAVAVRK				RDLIILPELVGSAVGVYNGK		VQLKDLEKWQNNLLPSRQFG		RDNYVPEVSALDQEIIEVDP		DWFLNRQKDVKDGKYSQVLA		GRQRNGVAPSHFSRGSKSVA		QARIHKRLIDLHSPSEIVKQ				ITAFVPNDGCLNFIEENDEV		YAKKNEPKHRLARHGLYEKK		GSLARAALQELLSKGLIKLV		SKVVRNRSREARKDRTPPPR
	SEIIDFFLGASLKDEVLKI		GVLRFIAESGAKGCEVVVSG		VQGKNCLTNFHGLDLTRDK				RIVKHAFEIIHLLTGENPLQ		ERKRKSVRGCIVDANLSVLN		HVVFIAQRRILPKPTRKSRT		VRTKTLVKNCIVLIDSTPYR		KMKLDYILGLKIEDFLERRL		PATLRRSRPETGRPRPKGLE		DYLHYIRKYNRFEKRHKNAS		LCKIDREGKPRKVVGCSCVV		LIKKAVAVRKHLERNRKDKD				GSAVGVYNGKTFNQVEIKPE		NNLLPSRQFGFIVLTTSAGI		LDQEIIEVDPDTKELLKLLD		KDGKYSQVLANGLDNKLRED		HFSRGSKSVARRVLQALEGL		LHSPSEIVKQITSISIEPGV				LNFIEENDEVLVAGFGRKGH		LARHGLYEKKKTSRKQRKER		LLSKGLIKLVSKHRAQVIYT		ARKDRTPPPRFRPAGAAPRP
	SLKDEVLKILPVQKQTRAGQ		AKGCEVVVSGKLRGQRAKS		HGLDLTRDKLCSLVKKWQT				HLLTGENPLQVLVNAIINSG		IVDANLSVLNLVIVKKGEKD		LPKPTRKSRTKNKQKRPRSR		IVLIDSTPYRQWYESHYALP		KIEDFLERRLQTQVFKLGLA		TGRPRPKGLEGERPARLTRG		RFEKRHKNLSVHLSPCFRDV		RKVVGCSCVVVKDYGKESQA		HLERNRKDKDAKFRLILIES				TFNQVEIKPEAIGHYLGEFS		FIVLTTSAGIADHEEARRKH		DTKELLKLLDFGSLSNLQVT		NGLDNKLREDLERLKKIRAH		RRVLQALEGLKAVEKDQDGG		ITSISIEPGVEVEVTIADA				LVAGFGRKGHAVGDIPGVRF		KTSRKQRKERKNRAKKVRGT		SKHRAQVIYTRNTKGGDAPA		PFRPAGAAPRPPPKP
	PVQKQTRAGQRTRFKAFVAI		KLRGQRAKSAKFVDGLAIHS		SLVKKWQTLIEAHVDVKTT				VLVNAIINSGPREDSTRIGR		LVIVKKGEKDIPGLTDTTVP		KNKQKRPRSRTLTAVHDAIL		QWYESHYALPLGRKKGAKLT		QTQVFKLGLAKSIHHARVLI		GERPARLTRGEADRDTYRRS		VHLSPCFRDVQIGDIVTVGE		VKDYGKESQAKDVIEEYFKC		AKFRLILIESRIHRLARYYK				IGHYLGEFSITYKPVKHGR		DHEEARRKHTGGKILGFFF		FGSLSNLQVTQPTVGLNFKT		LERLKKIRAHRGLRHFWGLR		KLVEKDQDGGRKLTPQGQRD						AVGDIPGVRFKVVKVANVSL		KNRAKKVRGTAKANVGAGKK		YTRNTKGGDAPAAGEDA
	RTRFKAFVAIGDYNGHVGLG		KFVDGLLIHSGDPVNYYVDT		IEAHVDVKTTDGYLLRLFCV				PREDSTRIGRAGTVRRQAVD		IPGLTDTTVPRRLGPKRASR		TLTAVHDAILEDLVFPSEIV		LGRKKGAKLTPEEEEILNKK		KSIHHARVLIRQRHIRVRKQ		EADRDTYRRSAVPPGADKKA		QIGDIVTVGECRPLSKTVRF				RIHRLARYYKTKRVLPPNWK				ITYKPVKHGRPGIGATHSSR				QPTVGLNFKTPRGPV		RGLRHFWGLRVRGQHTKTTG		RKLTPQGQRDLDRIAGQVAA						KVVKVANVSLLALYKGKKER		RGTAKANVGAGKKPKE
	GDYNGHVGLGVKCSKEVATA		AVRHVLLRQGVLGIKVKILL		DGYLLRLFCVGFTKKRNNQI				AGTVRRQAVDVSPLRRVNQA		RRLGPKRASRIRKLFNLSKE		EDLVFPSEIVGKRIRVKLDG		PEEEEILNKKRSKKIQKKYD		RQRHIRVRKQVVNIPSFIVR		AVPPGADKKAEAGAGSATEF		CRPLSKTVRFNVLKVTKAAG				TKRVLPPNWKYESSTASALV				PGIGATHSSRFIPLK						VRGQHTKTTGRRGRTVGVSK		LDRIAGQVAAANKKH						LALYKGKKERPRS
	VKCSKEVATAIRGAIILAKL		VLGIKVKILLPWDPTGKIGP		GFTKKRNNQIRKTSYAQHQQ				VSPLRRVNQAIWLLCTGARE		IRKLFNLSKEDDVRQYVVRK		GKRIRVKLDGSRLIKVHLDK		RSKKIQKKYDERKKNAKISS		VVNIPSFIVRLDSQKHIDFS		EAGAGSATEFQFRGGFGRGR		NVLKVTKAAGTKKQFQKF														TTGRRGRTVGVSKKK
	IRGAIILAKLSIVPVRRGYW		PWDPTGKIGPKKPLPDHVSI		RKTSYAQHQQVRQIRKKLLE				IWLLCTGAREAAFRNIKTIA		DDVRQYVVRKPLNKEGKKPR		SRLIKVHLDKAQQNNVEHKV		ERKKNAKISSLLEEQFQQGK		LDSQKHIDFSLRSPYGGGRP		QFRGGFGRGRGQPPQ
	SIVPVRRGYWGNKIGKPHTV		KKPLPDHVSIVEPKDEILPT		VRQIRKKLLEIATREVQTND				AAFRNIKTIAECLADELINA		PLNKEGKKPRTKAPKIQRLV		AQQNNVEHKVETFSGVYKKL		LLEEQFQQGKLLACIASRPG		LRSPYGGGRPGRVKRKNAKK
	GNKIGKPHTVPCKVTGRCGS		VEPKDEILPTTPISEQKGGK		ILTREVQTNDLKEVVNKLIP				ECLADELINAAKGSSNSYAI		TKAPKIQRLVTPRVLQHKRR		ETFSGVYKKLTGKDVNFEFP		LLACIASRPGQCGRADGYVL		GRVKRKNAKKGQGGAGAGDD
	PCKVTGRCGSVLVRLIPAPR		TPISEQKGGKPEPPALPQPV		LKEVVNKLIPDSIGKDIEKA				AKGSSNSYAIKKKDELERVA		TPRVLQHKRRRIALKKQRTK		TGKDVNFEFPEFQL		QCGRADGYVLEGKELEFYLR		GQGGAGAGDDEEED
	VLVRLIPAPRGTGIVSAPVP				DSIGKDIEKACQSIYPLHDV				KKKDELERVAKSNR		RIALKKQRTKKNKEEAAEYA				EGKELEFYLRKIKARKGK
	GTGIVSAPVPKKLLLLAGID				QSIYPLHDVFVRKVKLLKK						KNKEEAAEYAKLLAKRAKEA
	KKLLLLAGIDDCYTSARGCT				FVRKVKLLKKPKFELGKLLE						KLLAKRMKEAKEKRQEQIAK
	DCYTSARGCTATLGNFAKAT				PKFELGKLLELHGEGSSSGK						KEKRQEQIAKRRRLSSLRAS
	ATLGNFAKATFDAISKTYSY				LHGEGSSSGKATGDETGAKV						RRRLSSLRASTSKSESSQK
	FDAISKTYSYLTPDLWKETV				ATGDETGAKVERADGYEPPV
	LTPDLWKETVFTKSPYQEFT				AKVERADGYEPPVQESV
	FTKSPYQEFTDHLVKTHTRV
	DHLVKTHTRVSVQRTQAPAV
	SVQRTQAPAVATT
[truncated: 4 more columns]

## Sheet: 60S Subunit Library (2)
RPL3		RPL4		RPL5		RPL6		RPL7		RPL7A		RPL8		RPL9		RPL10		RPL10A		RPL11		RPL13		RPL13A		RPL14		RPL15		RPL17		RPL18		RPL18A		RPL19		RPL21		RPL22		RPL24		RPL26		RPL27		RPL28
NP_000958.1		NP_000959.2		NP_000960.2		NP_000961.2		NP_000962.2		NP_000963.1		NP_150644.1		NP_000652.2		NP_006004.3		NP_009035.3		NP_000966.2		NP_000968.2		NP_036555.1		NP_003964.3		NP_002939.2		NP_000976.1		NP_000970.1		NP_000971.1		NP_000972.1		NP_000973.2		NP_000974.1		NP_000977.1		NP_000978.1		NP_000979.1		NP_000982.2
	SHRKFSAPRHGSLGFLPRK		ACARPLISVYSEKGESSGK		GFVKVVKNKAYFKRYQVKF		AGEKVEKPDTKEKKPEAKK		EGVEEKKKEVPAVPETLKK		PKGKKAKGKKVAPAPAVVK		GRVIRGQRKGAGSVFRAHV		KTILSNQTVDIPENVDITL		GRRPARCYRYCKNKPYPKS		SSKVSRDTLYEAVREVLHG		AQDQGEKENPARELRIRKL		APSRNGLVLKPHFHKDWQR		AEVQVLVLDGRGHLLGRLA		VFRRFVEVGRVAYVSFGPH		GAYKYIQELWRKKQSDVAR		VRYSLDPENPTKSCKSRGS		GVDIRHNKDRKVRRKEPKS		KASGTLREYKVVGRCLPTP		SLLRLQKRLASSVLRCGKK		TNTKGKRRGTRYAFSRPFR		APVKKLVVKGGKKKKQVLK		KVELCSFSGYKIYPGHGRR		KFNPFVTSDRSKNRKRHFN		GKFAKPGKVVLVLAGRYSG		SAHLQWLVVRNCSSFLIKR
	HGSLGFLPRKRSSRHRGKVK		YSEKGESSGKNVTLPAVFKA		AYFKRYQVKFRRRREGKTDY		TKEKKPEAKKVDAGGKVKKG		VPAVPETLKKKRRNFAELKI		KVAPAPAVVKKQEAKKVVNP		GAGSVFRAHVKHRKGAARLR		DIPENVDITLKGRTVIVKGP		RFCRGVPDAKIRIFDLGRKK		YEAVREVLHGNQRKRRKFLE		PARELRIRKLCLNICVGESG		KPHFHKDWQRRVATWFNQPA		GRGHLLGRLAAIVAKQVLLG		RVAYVSFGPHAGKLVAIVDV		WRKKQSDVARFLLRVRCWQY		PTKSCKSRGSNLRVHFKNTR		DRKVRRKEPKSQDIYLRLLV		KVVGRCLPTPKCHTPPLYR		ASSVLRCGKKKVWLDPNETN		TRYAFSRPFRKHGVVPLATY		FTLDCTHPVEDGILDAANFE		YKIYPGHGRRYARTDGKVFQ		RSKNRKRHFNAPSHIRRKI		VLVLAGRYSGRKAVIVKNID		RNCSSFLIKRNKQTYSTEPN
	RSSRHRGKVKSFPKDDPSKP		NVTLPAVFKAPIRPDIVNFV		RRRREGKTDYYARKRLVIQD		VDAGGKVKKGNLKAKKPKKG		KRRNFAELKIKRLRKKFAQK		KQEAKKVVNPLFEKRPKNFG		KHRKGAARLRAVDFAERHGY		KGRTVIVKGPRGTLRRDFNH		AKVDEFPLCGHAVSDEYEQL		NQRKRRKFLETVELQISLKN		CLNICVGESGDRLTRAAKVL		RVATWFNQPARKIRRRKARQ		AIVAKQVLLGRKVVVVRCEG		AGKLVAIVDVIDQNRALVDG		FLLRVRCWQYRQLSALHRAP		NLRVHFKNTRETAQAIKGAH		QDIYLRLLVKLYRFLARRTN		KCHTPPLYRARIFAPNHVVA		KVWLDPNETNEIANANSRQQ		KHGVVPLATYARIYKKGDIV		QFLQERIKVNGKAGNLGGGV		YARTDGKVFQFLNAKCESAF		APSHIRRKIASSPLSKELRQ		RKAVIVKNIDDGTSDRPYSH		NKQTYSTEPNNLKARNSFRY
	SFPKDDPSKPVHLTAFLGYK		PIRPDIVNFVHTNLRKNNRQ		YARKRLVIQDKNKYNTPKYR		NLKAKKPKKGKPHCSRNPVL		KRLRKKFAQKLLRKARRKLI		LFEKRPKNFGIGQDIQPKRD		AVDFAERHGYIKGIVKDIIH		RGTLRRDFNHINVELSLLGK		SSEALEAARICANKYLVKSC		TVELQISLKNYDPQKDKRFS		DRLTRAAKVLEQLTGQTPVF		RKIRRRKARQAKARRIAPRP		RKVVVVRCEGINISGNFYRN		IDQNRALVDGPCTQVRRQA		RQLSALHRAPRPTRPDKARR		ETAQAIKGAHIRKATKYLKD		LYRFLARRTNSTFNQVVLKR		RIFAPNHVVAKSRFWYFVSQ		EIANANSRQQIRKLIKDGLI		RIYKKGDIVDIKGAGTVQK		VTIERSKSKITVTSEVPFSK		FLNAKCESAFLSKRNPRQIN		SSPLSKELRQKYNVRSAPIR		DGTSDRPYSHALVAGIDRYP		NLKARNSFRYNGLIHRKTVG
	VHLTAFLGYKAGLTHIVREV		HTNLRKNNRQPYAVSELAGH		KNKYNTPKYRAIVRVTNRDI		KPHCSRNPVLVRGIGRYSRS		LRKARRKLIYEKAKHYHKE		IGQDIQPKRDLTRFVKWPRY		IKGIVKDIIHDPGRGAPLAK		INVELSLLGKKKKRLRVDKW		GKDGFHIRVRLHPFHVIRIN		YDPQKDKRFSGTVRLKSTPR		EQLTGQTPVFSKARYTVRSF		AKARRIAPRPASGPIRPIVR		INISGNFYRNKLKYLAFLRK		PCTQVRRQAMPFKCMQLTDF		RPTRPDKARRLGYKAKQGYV		IRKATKYLKDVTLQKQCVPF		STFNQVVLKRLFASRTNRPP		KSRFWYFVSQLKKLKKSSGE		IRKLIKDGLIIRKPVTVHSR		DIKGLGTVQKGAPHKCYHGK		RYLKYLTKKYLKKNNLRDWL		LSKRNPRQINWTVLYRRKHK		KYNVRSAPIRKDDEVQVVRG		ALVAGIDRYPRK1VTAALGKK		NGLIHRKTVGVEPAADGKGV
	AGATHIVREVDRPGSKVNKK		PYAVSELAGHQTSAESWGTG		IVRVTNRDIICQIAYARIE		VRGIGRYSRSALYSRKALYK		YEKAKHYHKEYRQLYRTEIR		LTRFVKWPRYIRLQRQRAIL		DPGRGAPLAKVVFRDPYRFK		KKKRLRVDKWWGNRKELATV		KLLSCAGADRSTSQRSGASP		GTVRLKSTPRPKFSVCVLGD		SKARYTVRSFGIRRNEKIAV		ASGPIRPIVRCPTVRYHTKV		KLKYLAFLRKRLNTNPSRGP		PFKCMQLTDFILKFPHSAHQ		LGYKAKQGYVIYRIRVRRGG		VTLQKQCVPFRRYNGGVGRC		LFASRTNRPPLSLSRAIRK		LKKMKKSSGEIVYCGQVFEK		IRKPVTVHSRARCRKNTLAR		GLPHKCYHGKTGRVYNVTQH		RVVANSKESYELRYFQINQD		WTVLYRRKHKKGQSEEIQKK		KDDEVQVVRGHYKGQQIGKV		RKVTAALGKKKIAKRSKIKS		VEPAADGKGVVVVIKRRSGQ
	DRPGSKVNKKEVVEAVTIVE		QTSAESWGTGRAVARIPRVR		ICQIAYARIEGDAIVCAAYA		ALYSRKAAYKRKYSAAKSKV		YRQAYRTEIRLARAARKAGN		IRLQRQRAILYKRLKVPPAI		VVFRDPYRFKKRTELFIAAE		WGNRKELATVRTICSHVQN		LQTGARGAFGKPQGTVARVH		PKFSVCVLGDQQHCDEAKAV		GIRRNEKIAVHCTVRGAKAE		CPTVRYHTKVRAGRGFSLEE		RLNTNPSRGPYHFRAPSRIF		ILKFPHSAHQKYVRQAWQKA		IYRIRVRRGGRKRPVPKGAT		RRYNGGVGRCAQAKQWGWTQ		LSLSRLIRKLKLPGRENKTA		IVYCGQVFEKSPLRVKNFGI		ARCRKNTLARRKGRHMGIGK		TGRVYNVTQHAVGIVVNKQV		GGKKKKQVLKFTLDCTHPVE		KGQSEEIQKKRTRRAVKFQR		HYKGQQIGKVVQVYRKKYVI		KIAKRSKIKSFVKVYNYNHL		VVVIKRRSGQRKPATSYVRT
	EVVEAVTIVETPPLVVVGIV		RAVARIPRVRGGGTHRSGQG		GDLIVCAAYAHELPKYGVKV		RKYSAAKSKVEKKKKEKVLA		ARLARKAGNFYVPAEPKLA		YKRLKVPPAINQFTQALDRQ		KRTELFIAAEGIHTGQFVYC		RTICSHVQNLIKGVTLGFRY		KLQNKEHVIEALRRAKFKFP		QQHCDEAKAVDIPHLDIEAL		HCTVRGAKAEEILEKGLKVR		RAGRGFSLEELRVAGIHKKV		YHFRAPSRIFWRTVRGLLPH		KYVRQAWQKADINTKWAATR		RKRPVPKGATYGKPVHHGVN		AQAKQWGWTQGRWPKKSAEF		KLPGRENKTAVVVGTITDDV		SPLRVKNFGIWLRYDSRSGT		RKGRHMGIGKRKGTANARMP		AVGIVVNKQVKGKILAKRIN		DGILDAANFEQFLQERIKVN		RTRRAVKFQRAITGASLADI		VQVYRKKYVIYIERVQREKA		FVKVYNYNHLAPTRYSVDIP		RKPATSYVRTTINKNARATL
	TPPAVVVGIVGYVETPRGLR		GGGTHRSGQGAFGNACRGGR		HELPKYGVKVGLTNYAAAYC		EKKKKEKVLATVTKPVGGDK		FYVPAEPKLAFVIRIRGING		NQFTQALDRQTATQLLKLAH		GIHTGQFVYCGKKAQLNIGN		IKGVTLGFRYKARSVYAHFP		GRQKIHISKKWGFTKFNADE		DIPHADIEALKKLNKNKKLV		EILEKGLKVREYELRKNNFS		LRVAGIHKKVARTIGISVDP		WRTVRGLLPHKTKRGQAALD		DINTKWAATRWAKKIEARER		YGKPVHHGVNQLKFARSLQS		GRWPKKSAEFLLHLLKNAES		VVVGTITDDVRVQEVPKLKV		WLRYDSRSGTHNAYREYRDL		RKGTANARMPEKVTWMRRMR		KGKILAKRINVRIEHIKHSK		GKAGNLGGGVVTIERSKSKI		AITGASLADILAKRNQKPEV		YIERVQREKANGTTVHVGIH		PTRYSVDIPLDKTVVNKDV		TINKNARATLSSIRHLIRKN
	GYVETPRGLRTFKTVFAEHI		AFGNLCRGGRAFAPTKTWRR		GLTNYAAAYCTGLLLARRLL		TVTKPVGGDKNGGTRVVKLR		FVIRIRGINGVSPKVRKVLQ		TATQLLKLAHKYRPETKQEK		GKKAQLNIGNVLPVGTLPEG		KARSVYAHFPINVVIQENGS		FEDAVAEKRLIPDGCGVKYI		KKLNKNKKLVKKLAKKYDAF		EYELRKNNFSDTGNFGFGIQ		ARTIGISVDPRRRNKSTESL		KTKRGQAALDRLKVFDGIPP		WAKKIEARERKAKMTDFDRF		QLKFARSLQSVAEERAGRHC		LLHLLKNAESNAELKGLDVD		RVQEVPKLKVCALRVTSRAR		HNMYREYRDLTTAGAVTQCY		EKVTWMRRMRILRRLLRRYR		VRIEHIKHSKSRDSFLKRVK		TVTSEVPFSKRYLKYLTKKY		AKRNQKPEVRKAQREQAIR		NGTTVHVGIHPSKVVITRLK		LDKTVVNKDVFRDPALKRKA		SSIRHLIRKNKYRPDLRLAA
	TFKTVFAEHISDECKRRFYK		FAPTKTWRRWHRRVNTTQK		TGLLLARRLLNRFGADKIYE		NGGTRVVKLRKLPRYYPTED		VSPKVRKVLQLLRLRQIFNG		KYRPETKQEKKQRLLARAEK		VLPVGTMPEGTIVCCLEEKP		INVVIQENGSLVEIRNFLGE		PNRGPLDKWRALHS		KKLAKKYDAFLASESLIKQI		DTGNFGFGIQEHIDLGIKYD		RRRNKSTESLQANVQRLKEY		RLKVFDGIPPPYDKKKRLVV		KAKMTDFDRFKVMKAKKMRN		VAEERAGRHCGALRVLNSYW		NAELKGLDVDSLVIEHIQVN		CALRVTSRARSRILRAGGKI		TTAGAVTQCYRDLGARHRAR		ILRRLLRRYRESKKIDRHMY		SRDSFLKRVKENDQKKKEAK		LKKNNLRDWLRVVANSKESY		RKAQREQAIRAAKEAKKAKQ		PSKVVITRLKLDKDRKKILE		FRDPALKRKARREAKVKFEE		KYRPDLRLAAIRRASAILRS
	SDECKRRFYKNWHKSKKKAF		WHRRVNTTQKRYAICSALAA		NRFGLDKIYEGQVEVTGDEY		KLPRYYPTEDVPRKLLSHGK		LLRLRQIFNGTFVKLNKASI		KQRLLARAEKKAAGKGDVPT		TIVCCLEEKPGDRGKLARAS		LVEIRNFLGEKYIRRVRARP				LASESLIKQIPRILGPGLNK		EHIDLGIKYDPSIGIYGLDF		QANVQRLKEYRSKLILFPRK		PYDKKKRLVVPAALKVVRLK		KVMKAKKMRNRIIKNEVKKL		GALRVLNSYWVGEDSTYKFF		SLVIEHIQVNKAPKARRRTY		SRILRAGGKILTFDQLALDS		RDMGARHRARAHSIQIMKVE		ESKKIDRHMYHSLYLKVKGN		ENDQKKKEAKEKGTWVQLKR		ELRYFQINQDEEEEEDED		AAKEAKKAKQASKKTALAAA		LDKDRKKILERKAKSRQVGK		RREAKVKFEERYKTGKNKWF		IRRASAILRSQKPVLVKRKR
	NWHKSKKKAFTKYCKKWQDE		RYAICSALAASALPALVASK		GQVEVTGDEYNVESIDGQPG		VPRKLLSHGKKPFSQHVRKL		TFVKLNKASINLLRIVEPYI		KAAGKGDVPTKRPPVLRAGV		GDRGKLARASGNYATVISHN		KYIRRVRLRPGVACSVSQAQ				PRILGPGLNKAGKFPSLLTH		PSIGIYGLDFYVVLGRPGFS		RSKLILFPRKPSAPKKGDSS		PAALKVVRLKPTRKFAYLGR		RIIKNEVKKLQKAALLKASP		VGEDSTYKFFEVILIDPFHK		KAPKLRRRTYRAHGRINPY		LTFDQLALDSPKGCGTVLLS		AHSIQILKVEEIAASKCRRP		HSLYLKVKGNVFKNKRILME		EKGTWVQLKRQPAPPREAHF				ASKKTALAAAKAPTKAAPKQ		RKAKSRQVGKEKGKYKEETI		RYKTGKNKWFFQKLRF		QKPVLVKRKRTRPTKSS
	TKYCKKWQDEDGKKQLEKDF		SALPALVASKGHRIEEVPEL		NVESIDGQPGAFTCYLDAGL		KPFSQHVRKLRASITPGTIL		NLLRIVEPYIAWGYPNLKSV		KRPPVLRAGVNTVTTLVENK		GNYATVISHNPETKKTRVKL		GVACSVSQAQKDELILEGND				AGKFPSLLTHNENLVAKVDE		YVVLGRPGFSIADKKRRTGC		PSAPKKGDSSAEELKLATQL		PTRKFAYLGRLAHEVGWKYQ		QKAALLKASPKKAPGTKGTA		EVILIDPFHKAIRRNPDTQW		RAHGRINPYASSPCHIELIL		PKGCGTVLLSGPRKGREVYR		EIAASKCRRPAVKQFHDSKI		VFKNKRILMEHIHKLKADKA		QPAPPREAHFVRTNGKEPEL				KAPTKAAPKQKIVKPVKVSA		EKGKYKEETIEKAQE
	DGKKQLEKDFSSAKKYCQVI		GHRIEEVPELPLVVEDKVEG		AFTCYLDAGLARTTTGNKVF		RASITPGTILIILTGRHRGK		AWGYPNLKSVNELIYKRGYG		NTVTTLVENKKAQLVVIAHD		PETKKTRVKLPSGSKKVISS		KDELILEGNDIELVSNSAAL				NENLVAKVDEVKSTIKFQAK		IADKKRRTGCIGAKHRISKE		AEELKLATQLTGPVLPVRNV		LAHEVGWKYQAVTATLEEKR		KKAPGTKGTAAAAAAAAAAK		AIRRNPDTQWITKPVHKHRE		SSPCHIEAILTEKEQIVPKP		GPRKGREVYRHFGKAPGTPH		AVKQFHDSKIKFPLPHRVLR		HIHKLKADKARKKLLADQAE		VRTNGKEPELLEPIPYEFLA				KIVKPVKVSAPRVGGKR
	SSAKKYCQVIRVIAHTQLRL		PLVVEDKVEGYKKTKEAVLL		ARTTTGNKVFGALKGAVDGG		IILTGRHRGKRVVFLKQLAS		NELIYKRGYGKINKKRIALT		KAQLVVIAHDVDPIELVVFL		PSGSKKVISSANRAVVGVVA		IELVSNSAALIQQATTVKNK				VKSTIKFQAKKVLCLAVAVG		IGAKHRISKEEALRWFQQKY		TGPVLPVRNVYKKEKARVIT		AVTATLEEKRKEKAKIHYRK		AAAAAAAAAKVPAKKITAAS		ITKPVHKHREARGLTSAGRK		TEKEQIVPKPEEEVAQKKKI		HFGKAPGTPHSHTKPYVRSK		KFPLPHRVLRRQHKPRFTTK		RKKLLADQAEARRSKTKEAR
	RVIAHTQARLLPLRQKKAHL		YKKTKEAVLLLKKLKAWNDI		GALKGAVDGGLSIPHSTKRF		RVVFLKQLASGLLLVTGPLV		KINKKRIALTDNALIARSLG		VDPIELVVFLPALCRKAGVP		ANRAVVGVVAGGGRIDKPIL		IQQATTVKNKDIRKFLDGIY				KVLCLAVAVGHVKATDDELV		EALRWFQQKYDGIILPGK		YKKEKARVITEEEKNFKAFA		KEKAKIHYRKKKQLLRLRKQ		VPAKKITAASKKAPAQKVPA		RGLTSAGRKSRGLGKGHKF		EEEVAQKKKISQKKLKKQKL		SHTKPYVRSKGRKFERARGR		RQHKPRFTTKRPNTFF		ARRSKTKEARKRREERLQAK
	LPLRQKKAHLLEIQVNGGTV		LKKLKAWNDIKKVYASQRAR		LSIPHSTKRFPGYDSESKEF		GLLLVTGPLVLNRVPLRRTH		DNALIARSLGKYGIICLEDL		PALCRKLGVPYCIIKGKARL		GGGRIDKPILKAGRAYHKYK		DIRKFLDGIYVSEKGTVQQA				HVKATDDELVYNIHLAVNFL				EEEKNFKAFASLRLARANAR		KKQLLRLRKQAEKNVEKKID		KKAPAQKVPAQKATGQKAAP		SRGLGKGHKFHHTIGGSRRA		KKISQKKLKKQKLLARE		GRKFERARGRRASRGYKN				KRREERLQAKKEEIIKTLSK
	EIQVNGGTVAEKLDWARER		KKVYASQRARAGKGKARNRR		PGYDSESKEFNAEVHRKHI		LNRVPLRRTHQKFVIATSTK		KYGIICAEDLIHEIYTVGKR		YCIIKGKARLGRLVHRKTCT		AGRAYHKYKAKRNCWPRVR						YNIHLAVNFLVSLLKKNWQN				SLRLARANARLFGIRAKRAK		AEKNVEKKIDKYTEVLKTHG		QKATGQKAAPAPKAQKGQKA		HHTIGGSRRAAWRRRNTLQL								KEEIIKTLSKEEETKK
	AEKLDWARERLEQQVPVNQV		AGKGKARNRRRIQRRGPCII		NAEVHRKHILGQNVADYLRY		QKFVIATSTKIDISNVKIPK		IHEIYTVGKRFKEANNFLWP		GRLVHRKTCTTVAFTQVNSE		AKRNCWPRVRGVALNPVEHP						VSLLKKNWQNVRALYIKST				LFGIRAKRAKEAAEQDVEKK		KIDKYTEVLKTHGLLV		APKAQKGQKAPAQKAPAPKA		RAAWRRRNTLQLHRYR
	LEQQVPVNQVFGQDEAIDVI		RIQRRGPCIIYNEDNGIIKA		GQNVADYARYLLEEDEDAYK		IDISNVKIPKHLTDAYFKKK		FKEANNFLWPFKLSSPRGG		TVAFTQVNSEDKGALAKLVE		GVAANPVEHPFGGGNHQHIG						VRALYIKSTAGKPQRLY				RAKEAAEQDVEKKK				PAQKAPAPKASGKKA
	FGQDELIDVIGVTKGKGYKG		YNEDNGIIKAFRNIPGITLL		LLEEDEDAYKKQFSQYIKNS		HLTDAYFKKKKLRKPRHQEG		FKLSSPRGGLKKKTTHFVEG		DKGALAKLVEAIRTNYNDRY		FGGGNHQHIGKPSTIRRDAP						DIEALKKLNKNKKLVKKLAK
	GVTKGKGYKGVTSRWHTKKL		FRNIPGITLLNVSKLNILKL		KQFSQYIKNSVTPDLLEEAY		KLRKPRHQEGEIFDTEKEKY		KKKTTHFVEGGDAGNREDQI		AIRTNYNDRYDEIRRHWGGN		KPSTIRRDAPAGRKVGLIAA
	VTSRWHTKKLPRKTHRGLRK		NVSKLNILKLAPGGHVGRFC		VTPDLLEELYKKAHAAIREN		EIFDTEKEKYEITEQRKIDQ		GDAGNREDQINRLIRRLN		DEIRRHWGGNVLGPKSVARI		AGRKVGLIAARRTGRLRGTK
	PRKTHRGLRKVACIGAWHPA		APGGHVGRFCIWTESAFRKL		KKAHAAIRENPVYEKKPKKE		EITEQRKIDQKAVDSQILPK				VLGPKSVARIAKLEKAKAKE		RRTGRLRGTKTVQEKEN
	VACIGAWHPARVAFSVARAG		IWTESAFRKLDELYGTWRKA		PVYEKKPKKEVKKKRWNRPK		KAVDSQILPKIKAIPQLQGY				AKLEKAKAKELATKLG
	RVAFSVARAGQKGYHHRTEI		DELYGTWRKAASLKSNYNLP		VKKKRWNRPKASLAQKKDRV		IKAIPQLQGYLRSVFALTNG
	QKGYHHRTEINKKIYKIGQG		ASLKSNYNLPAHKLINTDLS		SLAQKKDRVAQKKASFLRA		LRSVFALTNGIYPHKLVF
	NKKIYKIGQGYLIKDGKLIK		HKAINTDLSRILKSPEIQR		KDRVAQKKASFLRAQERAAE
	YLIKDGKLIKNNASTDYDLS		RILKSPEIQRALRAPRKKIH
	NNASTDYDLSDKSINPLGGF		ALRAPRKKIHRRVLKKNPLK
	DKSINPLGGFVHYGEVTNDF		RRVLKKNPLKNLRILLKLNP
	VHYGEVTNDFVALKGCVVGT		NLRIALKLNPYAKTARRNTI
	VALKGCVVGTKKRVLTLRKS		YAKTLRRNTILRQARNHKLR
	KKRVLTLRKSLLVQTKRRAL		LRQARNHKLRVDKAAAAAAA
	LLVQTKRRALEKIDLKFIDT		VDKAAAAAAALQAKSDEKAA
	EKIDLKFIDTTSKFGHGRFQ		LQAKSDEKAAVAGKKPVVGK
	TSKFGHGRFQTAEEKKAFLG		VAGKKPVVGKKGKKAAVGVK
	TAEEKKAFAGPLKKDRIAKE		KGKKAAVGVKKQKKPLVGKK
	AFLGPLKKDRIAKEEGA		KQKKPLVGKKAAATKKPAPE
			AAATKKPAPEKKPAEKKPTT
			KKPAEKKPTTEEKKPAA
[truncated: 16 more columns]
